# Supplementary material for: Prevalence, genetic diversity, and molecular detection of the apple hammerhead viroid in Germany
Source: Front Microbiol. 2025 Jun 3;16:1592572. doi: 10.3389/fmicb.2025.1592572 (PMC12170603; doi:10.3389/fmicb.2025.1592572)
Supplement: Supplementary file 4 [file Table_4.xlsx]

## Sheet: Data
Accession	Country	Country_Region	Host_plant	Host_plant_cultivar	Topology	Sequence Length	Sequence
PQ683332	Germany	Germany_NW	Malus domestica	breeding clone DE	circular	433	GGAGGCUAUUAGCCUUCCUGAUGAGUCCGUUCCAAGGACGAAACCGUCUCUCCUAACUCCCAGUUUCCGUAGGUUAAUAAUCCUCACGGAUUACUUCUGGUAACCAGGAGUUUGUAGCGAUGUAAGUUUCGUCCUAAAAGGACUCAUCAGGUAGCCUAAUAGACUACGACUUACAUGGUGGGUCGUGAAUAAGCCCGGAGUACAUUCCCAAUGGAACUAGGGAACCCCUCCGGUCUUAUCCAACCUCUGUUUCGGCAGAGGACACCGUGCUCCACAGUUGGAAGACUGUGGGCCCGAGAGAAGUCGCUCUCUCUCGCCCUAUACAUCCUCUCAGGCAUAGAGAUGACCAUUUGCCUAGGGUGAGUCUUUAAGUAGACACAGCCUAUCUAUGGUGAUGUA…
PQ683331	Germany	Germany_BW	Malus domestica	Unknown	circular	433	GGAGGCUAUUAGCCUUCCUGAUGAGUCCGUUCCAAGGACGAAACCGUCUCUCCUGACUCCCGGUUUCCGUAGGUUAAUUAUCCACACGGAUUAUUUCCGGUAACUAGGAGUUUGUAUUGAUGUAAGUUUCGUCCUAAAAGGACUCAUCAGGUAGCCUAAUAGACUACGACUUACAUGGUGGGUCGUGAAUAAGCCCGGAGUACAUUCCCAAUGGAACUAGGGAACCCCUCCGGUCUUAUCCAACCUCUGUUUCGGCAGAGGACACCGUGCUCCACAGUUGGAAGACUGUGGGCCCGAGAGAAGUCGCUCUCUCUCGCCCUAUACAUCCUCUCAGGUAUAGAGAUGACCAUUUGCCUAGGGUGAGUCUUUAAGUAGACACAGUCUAUCUAUGGUGAUGUA…
PQ683330	Germany	Germany_BW	Malus domestica	Unknown	circular	433	GGAGGCUAUUAGCCUUCCUGAUGAGUCCGUUCCAAGGACGAAACCGUCUCUCCUGACUCCCGGUUUCCGUAGGUUAAUUAUCCACACGGAUUAUUUCCGGUAACUAGGAGUUUGUAUAGAUGUAAGUUUCGUCCUAAAAGGACUCAUCAGGUAGCCUAAUAGACUACGACUUACAUGGUGGGUCGUGAAUAAGCCCGGAGUACAUUCCCAAUGGAACUAGGGAACCCCUCCGGUCUUAUCCAACCUCUGUUUCGGCAGAGGACACCGUGCUCCACAGUUGGAAGACUGUGGGCCCGAGAGAAGUCGCUCUCUCUCGCCCUAUACAUCCUCUCAGGCAUAGAGAUGACCAUUUGCCUAGGGUGAGUCUUUAAGUAGACACAGCCUAUCUAUGGUGAUGUA…
PQ683329	Germany	Germany_NI	Malus domestica	breeding clone DE	circular	433	GGAGGCUAUUAGCCUUCCUGAUGAGUCCGUUCCAAGGACGAAACCGUCUCUCCUGACUCCCAGUUUCCGUAGGUUAAUAAUCCUCACGGAUUACUUCUGGUAACCAGGAGUUUGUAGCGAUGUAAGUUUCGUCCUAAAAGGACUCAUCAGGUAGCCUAAUAGACUACGACUUACAUGGUGGGUCGUGAAUAAGCCCGGAGUACAUUCCCAAUGGAACUAGGGAACCCCUCCGGUCUUAUCCAACCUCUGUUUCGGCAGAGGACACCGUGCUCCACAGUUGGAAGACUGUGGGCCCGAGAGAAGUCGCUCUCUCUCGCCCUAUACAUCCUCUCAGGCAUAGAGAUGACCAUUUGCCUAGGGUGAGUCUUUAAGUAGACACAGCCUAUCUAUGGUGAUGUA…
PQ683328	Germany	Germany_BW	Malus domestica	Barbarossa	circular	432	GGAGGCUAUUAGCCUUCCUGAUGAGUCCGUUCCAAGGACGAAACCGUCUCUCCUGACUCCCGGUUCUGGUKGGGUUWGUAUACCAMYYAGUUACUUCCGGUAACUAGGAGUUUGUAGUGACGUAAGUUUCGUCCUAAAAGGACUCAUCAGGUAGCCUAAUAGACUACGACUUACGCGGUAGGUCGUGAACAAGCCCGGAGUACAUUCCCAAUGGAACUAGGGAACCCCUCCGGUCKURUCCAACCUCUGUUUCGGCAGAGGAUACCGUGCUCCACAGCUGUAAGGCUGUGGGCCCGAGAGAAGCGCUCUCUCUCGCCCCUCUAUUCCCUCUCGGCAUAGAGAUGUCCAUAGGCCAGAGGUGAGAUCCAACGGGAUCACAGCUGAUCUAAGGCGGAUAGU…
PQ683327	Germany	Germany_BW	Malus domestica	Mariella	circular	433	GGAGGCUAUUAGCCUUCCUGAUGAGUCCGUUCCAAGGACGAAACCGUCUCUCCURACUCCCAGUUUCCGUAGGUUAAUUAUCCUCACGGAUUACUUCUGGUAACCAGGAGUUUGUUGUGACGUAAGUUUCGUCCUAAAAGGACUCAUCAGGUAGCCUAAUAGACUACGACUUACGCGGUAGGUCGUGAAUAAGGCCGGAGUACAUUCCCAAUGGAACUAGGGAACCCCUCCGGUCUUAUCCAACCUCUGUUUCGGCAGAGGAUACCGUGCUCCACAGUUGGAAGACUGUGGGCCCGAGAGAAGUCGCUCUCUCUCGCCCUAUACAUCCUCUCAGGCAUAGAGAUGACCAUUUGCCUAGGGUGAGUCUUUAAGUAGACACAGCCUAUCUAUGGUGAUGUA…
PQ683326	Germany	Germany_BW	Malus domestica	breeding clone DE	circular	432	GGAGGCUAUUAGCCUUCCUGAUGAGUCCGUUCCAAGGACGAAACCGUCUCUCCUAACUCCCAGUUUCCGUAGGUUAAUAAUCCUCACGGAUUACUUCUGGUAACCAGGAGUUUGUAGCGAUGUAAGUUUCGUCCUAAAAGGACUCAUCAGGUAGCCUAAUAGACUACGACUUACAUGGUGGGUCGUGAAUAAGCCCGGAGUACAUUCCCAAUGGAACUAGGGAACCCCUCCGGUCUUAUCCAACCUCUGUUUCGGCAGAGGACACCGUGCUCCACAGUUGGAAGACUGUGGGCCCGAGAGAAGUCGCUCUCUCUCGCCCUAUACAUCCUCUCAGGCAUAGAGAUGACCAUUUGCCUAGGGUGAGUCUUUAAGUAGACACAGCCUAUCUAUGGUGAUGUA…
PQ683325	Germany	Germany_BW	Malus domestica	Elstar	circular	433	GGAGGCUAUUAGCCUUCCUGAUGAGUCCGUUCCAAGGACGAAACCGUCUCUCCUGACUCCCGGUUUCCGUAGGUUAAUUAUCCUCACGGAUUACUUCCGGUAACUAGGAGUUUGUAGCGAUGUAAGUUUCGUCCUAAAAGGACUCAUCAGGUAGCCUAAUAGACUACGACUUACAUGGUGGGUCGUGAAUAAGCCCGGAGUACAUUCCCAAUGGAACUAGGGAACCCCUCCGGUCUUAUCCAACCUCUGUUUCGGCAGAGGACACCGUGCUCCACAGUUGGAAGACUGUGGGCCCGAGAGAAGUCGCUCUCUCUCGCCCUAUACAUCCUCUCAGGCAUAGAGAUGACCAUUUGCCUAGGGUGAGUCUUUAAGUAGACACAGCCUAUCUAUGGUGAUGUA…
PQ683324	Germany	Germany_SH	Malus domestica	Golden Delicious	circular	433	GGAGGCUAUUAGCCUUCCUGAUGAGUCCGUUCCAAGGACGAAACCGUCUCUCCAGACUCCCGGUUCUAGUUGUGGUAGUGUAACAACUMGUUACUUCCGGUAACUUGGAGUUUGUAGUGACGUAAGUUUCGUCCUAAAAGGACUCAUCAGGUAGCCUAAUAGACUACGACUUACGCGGUAGGUCGUGAACAAGCCCGGAGUACAUUCCCUAUGGAACUAAGGGAACCCCUCCGGUCUUGUCCAACCUCUGUUUCGGCAGAGGAUACCGUGCUCCCUAGUUGUAAGGCUAGGGGCCCGAGAGAAGUCGCUCUCUCUCGCCCUGUCCAUCCUCUCAGGCAUAGAGAUGACCAUUUGCCUAGGGUGAGUCUUUAAGUAGACACAGCCUAUCUAUGGUGAUGG…
PQ683323	Germany	Germany_BW	Malus domestica	Schöner aus Nordhausen	circular	435	GGAGGCUAUUAGCCUUCCUGAUGAGUCCGUUCCAAGGACGAAACCGUCUCUCCAGACUCCCGGUGUCGAUGUGGUUUGGGUAUCCCACUCGGCUACUUCCGGUAACUUGGAGUUUGUAGUGACGUAAGUUUCGUCCUAAAAGGACUCAUCAGGUAGCCUAAUAGACUACGACUUACGCGGUAGGUCGUGAACAAGCCCGGGGUACAUCUCCAAUGGAACUAGGAGACCCCCCCGGUCUUGUCCAACCUCUGUUUCGGCAGAGGAUACCGUGCUCCACAGCUGUAAGGCUGUGGGCCCGAGAGAAGUCGCUCUCUCUCGCCCUGUCCAUCCUCUCAGGCAUAGAGAUGACCAUUUGCCUAGGGUGAGUCUUUAAGUAGACACAGCCUAUCUAUGGUGAUG…
PQ683322	Germany	Germany_BW	Malus domestica	Gravensteiner	circular	433	GGAGGCUAUUAGCCUUCCUGAUGAGUCCGUUCCAAGGACGAAACCGUCUCUCCAGACUCCCGGUUCUGGUUGGGUUAGUAUACCAACUAGUUACUUCCGGUAACUUGGAGUUUGUAUUGACAUAAGUUUCGUCCUAAAAGGACUCAUCAGGUAGCCUAAUAGACUACGACUUAUGCGGUAGGUCGUGAAUAAGCCCGGAGUACAUUCCCAAUGGAACUAGGGAACCCCUCCGGUCUUAUCCAACCUCUGUUUCGGCAGAGGAUACCGUACUCCCUGGCUGUAAGGCCAGGGGCCCGAGAGAAGUCGCUCUCUCUCGCCCUAUACAUCCUCUCAGGCAUAGAGAUGACCAUUUGCCUAGGGUGAGUCUUUAAGUAGACACAGCCUAUCUAUGGUGAUGUA…
PQ683321	Germany	Germany_BW	Malus domestica	Adersleber Kalvill	circular	433	GGAGGCUAUUAGCCUUCCUGAUGAGUCCGUUCCAAGGACGAAACCGUCUCUCCAGACUCCCGGUUCUGGUUGGGUUAGUAUACCAACUAGUUACUUCCGGUAACUUGGAGUUUGUAGUGACGUAAGUUUCGUCCUAAAAGGACUCAUCAGGUAGCCUAAUAGACUACGACUUACGCGGUGGGUCGUGAAUAAGCCCGGAGUACAUUCCCAAUGGAACUAGGGAACCCCUCCGGUCUUAUCCAACCUCUGUUUCGGCAGAGGACACCGUGCUCCACAGCUGUAAGGCUGUGGGCCCGAGAGAAGUCGCUCUCUCUCGCCCUGUCCAUCCUCUCAGGCAUAGAGAUGACCAUUUGCCWRGGGUGAGUCUUUAAGUAGACACAGCCUAUCUAUGGUGAUGGA…
PQ683320	Germany	Germany_BY	Malus domestica	Fuji	circular	434	GGAGGCUAUUAGCCUUCCUGAUGAGUCCGUUCCAAGGACGAAACCGUCUCUCCUGACUCCCGGUUCUGGUUGGGGACUGUACCAACCAGUUACUUCCGGUAACUAGGAGUUUGUAGCGACAUAAGUUUCGUCCUAAGAGGACUCAUCAGGUAGCCUAAUAGACUACGACUUAUGCGGUAGGUCGUGAACAAGCCCGGAGUACAUUCCCUAUUGGAACUAAGGGAACCCCUCCGGUCUUGUCCAACCUCUGUUUCGGCAGAGGAUACCGUACUCCAUAGCUGUAAGGCUAUGGGCCCGAGAGAAGUCGCUCUCUCUCGCCCUUUACAUCCCUCUCGGCAUUGAGAUGACCAUAGGCCAGGGGUGAGUCCUUAAGUGGACACAGCUGAUCUAAGGCGGUGU…
PQ683319	Germany	Germany_BY	Malus domestica	Braeburn	circular	434	GGAGGCUAUUAGCCUUCCUGAUGAGUCCGUUCCAAGGACGAAACCGUCUCUCCAGACUCCCGGUUCAGUGGUGGUUUGUGUAUCCCACACUGUUACUUCCGGUAACUUGGAGUUUGUAGUGACAUAAGUUUCGUCCUAAAAGGACUCAUCAGGUAGCCUAAUAGACUACGACUUAUGCGGUAGGUCGUGAAUACGCCCGGAGUACAUCCUCAAUGGAACUAGAGGACCCCUCCGGUCGUAUCCAACCUCUGUUUCGGCAGAGGAUACCGUACUCCAUAGCUGUAAGGCUAUGGGCCCGAGAGAAGUCGCUCUCUCUCGCCCUUCACAUCCCUCUCGGCAUUGAGAUGACCAUAGGCCAGAGGUGAGUCCUUAAGUGGACACAGCUGAUCUAAGGCGGUG…
PQ683318	Germany	Germany_TH	Malus domestica	breeding clone DE	circular	433	GGAGGCUAUUAGCCUUCCUGAUGAGUCCGUUCCAAGGACGAAACCGUCUCUCCUAACUCCCAGUUUCCGUAGGUUAAUAAUCCUCACGGAUUACUUCUGGUAACCAGGAGUUUGUWGCGAUGUAAGUUUCGUCCUAAAAGGACUCAUCAGGUAGCCUAAUAGACUACGACUUACAUGGUGGGUCGUGAAUAAGCCCGGAGUACAUUCCCAAUGGAACUAGGGAACCCCUCCGGUCUUAUCCAACCUCUGUUUCGGCAGAGGACACCGUGCUCCACAGUUGGAAGACUGUGGGCCCGAGAGAAGUCGCUCUCUCUCGCCCUAUACAUCCUCUCAGGCAUAGAGAUGACCAUUUGCCUAGGGUGAGUCUUUAAGUAGACACAGCCUAUCUAUGGUGAUGUA…
PQ683317	Germany	Germany_TH	Malus domestica	Evelina	circular	433	GGAGGCUAUUAGCCUUCCUGAUGAGUCCGUUCCAAGGACGAAACCGUCUCUCCUGACUCCCGGUUUCCGUAGGUUAAUUAUCCUCACGGAUUACUUCCGGUAACUAGGAGUUUGUAGUGAUGUAAGUUUCGUCCUAAAAGGACUCAUCAGGUAGCCUAAUAGACUACGACUUACAUGGUGGGUCGUGAAUAAGCCCGGAGUACAUUCCCAAUGGAACUAGGGAACCCCUCCGGUCUUAUCCAACCUCUGUUUCGGCAGAGGACACCGUGCUCCACAGUUGUAAGACUGUGGGCCCGAGAGAAGUCGCUCUCUCUCGCCCUAUACAUCCUCUCAGGCAUAGAGAUGACCAUUUGCCUAGGGUGAGUCUUUAAGUAGACACAGCCUAUCUAUGGUGAUGUA…
PQ683316	Germany	Germany_TH	Malus domestica	Braeburn	circular	433	GGAGGCUAUUAGCCUUCCUGAUGAGUCCGUUCCAAGGACGAAACCGUCUCUCCUGACUCCCGGUUUCCGUAGGUUAAUUAUCCUCACGGAUUACUUCCGGUAACUAGGAGUUUGUAGUGAUGUAAGUUUCGUCCUAAAAGGACUCAUCAGGUAGCCUAAUAGACUACGACUUACAUGGUGGGUCGUGAAUAAGCCCGGAGUACAUUCCCAAUGGAACUAGGGAACCCCUCCGGUCUUAUCCAACCUCUGUUUCGGCAGAGGACACCGUGCUCCACAGUUGGAAGACUGUGGGCCCGAGAGAAGUCGCUCUCUCUCGCCCUAUACAUCCUCUCAGGCAUAGAGAUGACCAUUUGCCUAGGGUGAGUCUUUAAGUAGACACAGCCUAUCUAUGGUGAUGUA…
PQ683315	Germany	Germany_TH	Malus domestica	Elstar	circular	433	GGAGGCUAUUAGCCUUCCUGAUGAGUCCGUUCCAAGGACGAAACCGUCUCUCCUGACUCCCGGUUUCCGUAGGUUAAUUAUCCUCACGGAUUACUUCCGGUAACUAGGAGUUUGUAGUGAUGUAAGUUUCGUCCUAAAAGGACUCAUCAGGUAGCCUAAUAGACUACGACUUACAUGGUGGGUCGUGAAUAAGCCCGGAGUACAUUCCCAAUGGAACUAGGGAACCCCUCCGGUCUUAUCCAACCUCUGUUUCGGCAGAGGACACCGUGCUCCACAGUUGGAAGACUGUGGGCCCGAGAGAAGUCGCUCUCUCUCGCCCUAUACAUCCUCUCAGGCAUAGAGAUGACCAUUUGCCUAGGGUGAGUCUUUAAGUAGACACAGCCUAUCUAUGGUGAUGUA…
PQ683314	Germany	Germany_TH	Malus domestica	Jonagold	circular	434	GGAGGCUAUUAGCCUUCCUGAUGAGUCCGUUCCAAGGACGAAACCGUUUCUCCUGACUCCCAGUUUCCAUAGGUUAAUUAUCCUCAUGGAUUACUUCUGGUAACUAGGAGUUUGUAGUGACGUAAGUUUCGUCCUAAAAGGACUCAUCAGGUAGCCUAAUAGACUACGACUUACGCGGUGGGUCGUGAAUAAGCCCGGAGUACAUUUCCUAUGGAACUAAGGAAACCCCUCCGGUCUUAUCCAACCUCUGUUUCGGCAGAGGACACCGUGCUCCACAGUUGUAAGACUGUGGGCCCGAGAGAAGUCGCUCUCUCUCGCCCUAUACAUCCUCUCAGGCAUAGAGAUGACCAUUUGCCUAGGGUGAGUCUUUAAGUAGACACAGCCUAUCUAUGGUGAUGU…
PQ683313	Germany	Germany_SH	Malus domestica	Filippa	circular	435	GGAGGCUAUUAGCCUUCCUGAUGAGUCCGUUCCAAGGACGAAACCGUCUCUCCUGACUCCCGGUUCUGGUUAGGUCUGKGUAUCCCUACCAGUUACUUCCGGUAACUAGGAGUUUGUAGUGACGUAAGUUUCGUCCUAAAAGGACUCAUCAGGUAGCCUAAUAGACUACGACUUACGCGGUAGGUCGUGAACAAGCCCGGAGUACAUUCCCAAUGGAACUAGGGAACCCCUCCGGUCUUGUCCAACCUCUGUUUCGGCAGAGGAUACCGUGCUCCACGGUUGUAAGGCCGUGGGCCCGAGAGAAGUCGCUCUCUCUCGCCCUGUACAUCCUCUCAGGCAUAGAGAUGACCAUUUGCCUAGGGUGAGUCUUUAAGUAGACACAGCCUAUCUAUGGUGAUG…
PQ683312	Germany	Germany_SH	Malus domestica	Adersleber Kalvill	circular	435	GGAGGCUAUUAGCCUUCCUGAUGAGUCCGUUCCAAGGACGAAACCGUCUCUCCUGACUCCCGGUUCAGUGGUNNNUUGUGUAUCCCACACUGUUACUUCCGGUAACUAGGAGUUUGUUGUGACAUAAGUUUCGUCCUAAGAGGACUCAUCAGGUAGCCUAAUAGACUACGACUUAUGCGGUGGGUCGUGAAUACGCCCGGAGUACAUCCUCAAUUGGAACUAGAGGACCCCUCCGGUCGUAUCCAACCUCUGUUUCGGCAGAGGACACCGUACUCCAUAGCUGUAAGGCUAUGGGCCCGAGAGAAGUCGCUCUCUCUCGCCCUUCACAUCCCUCUCGGCAUUGAGAUGACCAUAGGCCAGGGGUGAGUCCUUAAGUGGACACAGCUGAUCUAAGGCGGU…
PQ683311	Germany	Germany_BW	Malus domestica	Braeburn	circular	433	GGAGUCUAUUAGGCUCCCUGAUGAGUCCGUUCCAAGGACGAAACCGUCUACCCAGACUCCCGGUUCUGGUUGGGUUAGUAUACCAACUAGUUACUUCCGGUAACUUGGGGUUUGUGCCGACAUAAGUUUCGUCCUAAAAGGACUCAUCAGGUAGCCUAAUAGACUACGACUUAUGCGGUAGGUCGUGAAUAAGGCCGGAGUACAUUUCCUAUGRAMYUAAGGAAACCCCUCCGGUCUUAUCCAACCUCUGUUUCGGCAGAGGAUACCGUACUCCAUAGCUGUAAGGCUAUGGGCCCGAGAGAAGUCGCUCUCUCUCGCCCUGUACGUCCUCUCAGGCAUAGAGAUGACCAUUUGCCUAGGGUGAGUCUUUAAGUAGACACAGCCUAUCUAUGGUGACGU…
PQ683310	Germany	Germany_MV	Malus domestica	Jonagored	circular	433	GGAGGCUAUUAGCCUUCCUGAUGAGUCCGUUCCAAGGACGAAACCGUUUCUCCUAACUCCCAGUUUCCGUAGGUUAAUAAUCCUCACGGAUUACUUCUGGUAACCAGGAGUUUGUAGUGACGUAAGUUUCGUCCUAAAAGGACUCAUCAGGUAGCCUAAUAGACUACGACUUACGCGGUGGGUCGUGAAUAAGCCCGGAGUACAUUCCCAAUGGAACUAGGGAACCCCUCCGGUCUUAUCCAACCUCUGUUUCGGCAGAGGACACCGUGCUCCACAGUUGUAAGACUGUGGGCCCGAGAGAAGUCGCUCUCUCUCGCCCUAUACAUCCUCUCAGGCAUAGAGAUGACCAUUUGCCUAGGGUGAGUCUUUAAGUAGACACAGCCUAUCUAUGGUGAUGUA…
PQ683309	Germany	Germany_MV	Malus domestica	Remo	circular	435	GGAGGCUAUUAGCCUUCCUGAUGAGUCCGUUCCAAGGACGAAACCGUCUCUCCUGACUCCCGGUUCUGGUUGGGUUUGUUAUACCAAYCCGUUACUUCCGGUAACUAGGAGUUUGUAGUGACGUAAGUUUCGUCCUAAAAGGACUCAUCAGGUAGCCUAAUAGACUACGACUUACGCGGUAGGUCGUGAACAAGCCCGGAGUACAUUCCCAAUGGAACUAGGGAACCCCUCCGGUCUUGUCCAACCUCUGUUUCGGCAGAGGAUACCGUGCUCCCUAACUGUAAGGUUAGGGGCCCGAGAGAAGUCGCUCUCUCUCGCCCUGUCCAUCCUCUCAGGCAUAGAGAUGACCAUUUGCCNURGGGUGAGUCUUUAAGUAGACACAGCCUAUCUAUGGUGAUG…
PQ683308	Germany	Germany_MV	Malus domestica	Haux	circular	433	GGAGGCUAUUAGCCUUCCUGAUGAGUCCGUUCCAAGGACGAAACCGUCUCUCCAGACUCCCGGUUCUGGUUGGGUUAGUAUACCAACUAGUUACUUCCGGUAACUUGGAGUUUGUAGUGACGUAAGUUUCGUCCUAAAAGGACUCAUCAGGUAGCCUAAUAGACUACGACUUACGCGGUAGGUCGUGAACAAGCCCGGAGUACAUUCCCAAUGGAACUAGGGAACCCCUCCGGUCUUGUCCAACCUCUGUUUCGGCAGAGGAUACCGUGCUCCCAAGCUGUAAGGCUUGGGGCCCGAGAGAAGUCGCUCUCUCUCGCCCUGUACGUCCUCUCAGGCAUAGAGAUGACCAUUUGCCUAGGGUGAGUCUUUAAGUAGACACAGCCUAUCUAUGGUGACGUA…
PQ683307	Germany	Germany_MV	Malus domestica	Hilde	circular	435	GGAGGCUAUUAGCCUUCCUGAUGAGUCCGUUCCAAGGACGAAACCGUCUCUCCAGACUCCCGGUUCUGGUUGGGUUAGUAUACCAACUAGUUACUUCCGGUAACUUGGAGUUUGUAGCGACAUAAGUUUCGUCCUAAAAGGACUCAUCAGGUAGCCUAAUAGACUACGACUUAUGCGGUAGGUCGUGAAUAAGGCCGGAGUACAUUCCCUAUGGAACUAAGGGAACCCCUCCGGUCUUAUCCAACCUCUGUUUCGGCAGAGGAUACCGUACUCCUUGGCUGUAAGGCCAAGGGCCCGAGAGAAGUCGCUCUCUCUCGCCCUGUCCAUCCUCUCAGGCAUAGAGAUGACCAUUUGCCNWRGGGUGAGUCUUUAAGUAGACACAGCCUAUCUAUGGUGAUG…
PQ683306	Germany	Germany_ST	Malus domestica	Mairac	circular	433	GGAGGCUAUUAGCCUUCCUGAUGAGUCCGUUCCAAGGACGAAACCGUCUCUCCUAACUCCCAGUUUCCGUAGGUUAAUAAUCCUCACGGAUUACUUCUGGUAACCAGGAGUUUGUUGUGACGUAAGUUUCGUCCUAAAAGGACUCAUCAGGUAGCCUAAUAGACUACGACUUACGCGGUAGGUCGUGAAUAAGCCCGGAGUACAUUCCCAAUGGAACUAGGGAACCCCUCCGGUCUUAUCCAACCUCUGUUUCGGCAGAGGAUACCGUGCUCCACAGUUGGAAGACUGUGGGCCCGAGAGAAGUCGCUCUCUCUCGCCCUGUACAUCCUCUCAGGCAUAGAGAUGACCAUUUGCCUAGGGUGAGUCUUUAAGUAGACACAGCCUAUCUAUGGUGAUGUA…
PQ683305	Germany	Germany_ST	Malus domestica	Delbarestivale	circular	433	GGAGGCUAUUAGCCUUCCUGAUGAGUCCGUUCCAAGGACGAAACCGUCUCUCCUGACUCCCGGUUUCCGUAGGUUAAUUAUCCUCACGGAUUACUUCCGGUAACUAGGAGUUUGUAGCGAUGUAAGUUUCGUCCUAAAAGGACUCAUCAGGUAGCCUAAUAGACUACGACUUACAUGGUGGGUCGUGAAUAAGCCCGGAGUACAUUCCCAAUGGAACUAGGGAACCCCUCCGGUCUUAUCCAACCUCUGUUUCGGCAGAGGACACCGUGCUCCACAGUUGGAAGACUGUGGGCCCGAGAGAAGUCGCUCUCUCUCGCCCUAUACAUCCUCUCAGGCAUAGAGAUGACCAUUUGCCNWAGGGUGAGUCUUUAAGUAGACACAGCCUAUCUAUGGUGAUGU…
PQ683304	Germany	Germany_ST	Malus domestica	Idared	circular	433	GGAGGCUAUUAGCCUUCCUGAUGAGUCCGUUCCAAGGACGAAACCGUCUCUCCAGACUCCCGGUUCUGGUUGGGUUAGUAUACCAACUAGUUACUUCCGGUAACUUGGAGUUUGUAGUGACGUAAGUUUCGUCCUAAAAGGACUCAUCAGGUAGCCUAAUAGACUACGACUUACGCGGUAGGUCGUGAACAAGCCCGGAGUACAUUCCCAAUGGAACUAGGGAACCCCUCCGGUCUUGUCCAACCUCUGUUUCGGCAGAGGAUACCGUGCUCCACAGCUGUAAGGCUGUGGGCCCGAGAGAAGUCGCUCUCUCUCGCCCUGUCCAUCCUCUCAGGCAUAGAGAUGACCAUUUGCCUAGGGUGAGUCUUUAAGUAGACACAGCCUAUCUAUGGUGAUGGA…
PQ683303	Germany	Germany_ST	Malus domestica	Red Jonaprince	circular	433	GGAGGCUAUUAGCCUUCCUGAUGAGUCCGUUCCAAGGACGAAACCGUCUCUCCUAACUCCCAGUUUCCGUAGGUUAAUAAUCCUCACGGAUUACUUCUGGUAACCAGGAGUUUGUUGUGACGUAAGUUUCGUCCUAAAAGGACUCAUCAGGUAGCCUAAUAGACUACGACUUACGCGGUAGGUCGUGAAUAAGCCCGGAGUACAUUCCCAAUGGAACUAGGGAACCCCUCCGGUCUUAUCCAACCUCUGUUUCGGCAGAGGAUACCGUGCUCCACAGUUGGAAGACUGUGGGCCCGAGAGAAGUCGCUCUCUCUCGCCCUGUACAUCCUCUCAGGCAUAGAGAUGACCAUUUGCCUAGGGUGAGUCUUUAAGUAGACACAGCCUAUCUAUGGUGAUGUA…
PQ683302	Germany	Germany_ST	Malus domestica	Pinova	circular	433	GGAGGCUAUUAGCCUUCCUGAUGAGUCCGUUCCAAGGACGAAACCGUCUCUCCUGACUCCCGGUUUCCGUAGGUUAAUUAUCCUCACGGAUUACUUCCGGUAACUAGGAGUUUGUAGUGAUGUAAGUUUCGUCCUAAAAGGACUCAUCAGGUAGCCUAAUAGACUACGACUUACAUGGUGGGUCGUGAAUAAGCCCGGAGUACAUUCCCAAUGGAACUAGGGAACCCCUCCGGUCUUAUCCAACCUCUGUUUCGGCAGAGGACACCGUGCUCCACAGUUGGAAGACUGUGGGCCCGAGAGAAGUCGCUCUCUCUCGCCCUAUACAUCCUCUCAGGCAUAGAGAUGACCAUUUGCCWAGGGUGAGUCUUUAAGUAGACACAGCCUAUCUAUGGUGAUGUA…
PQ683301	Germany	Germany_ST	Malus domestica	Elstar	circular	433	GGAGGCUAUUAGCCUUCCUGAUGAGUCCGUUCCAAGGACGAAACCGUUUCUCCUAACUCCCAGUUUCCGUAGGUUAAUAAUCCUCACGGAUUACUUCUGGUAACCAGGAGUUUGUAGUGACGUAAGUUUCGUCCUAAAAGGACUCAUCAGGUAGCCUAAUAGACUACGACUUACGCGGUAGGUCGUGAAUAAGCCCGGAGUACAUUCCCAAUGGAACUAGGGAACCCCUCCGGUCUUAUCCAACCUCUGUUUCGGCAGAGGAUACCGUGCUCCACAGUUGGAAGACUGUGGGCCCGAGAGAAGUCGCUCUCUCUCGCCCUAUACAUCCUCUCAGGCAUAGAGAUGACCAUUUGCCUAGGGUGAGUCUUUAAGUAGACACAGCCUAUCUAUGGUGAUGUA…
PQ683300	Germany	Germany_SN	Malus domestica	Gala	circular	433	GGAGGCUAUUAGCCUUCCUGAUGAGUCCGUUCCAAGGACGAAACCGUUUCUCCUAACUCCCAGUUUCCGUAGGUUAAUAAUCCUCACGGAUUACUUCUGGUAACCAGGAGUUUGUAGURACGUAAGUUUCGUCCUAAAAGGACUCAUCAGGUAGCCUAAUAGACUACGACUUACGCGGUAGGUCGUGAAUAAGCCCGGAGUACAUUCCCAAUGGAACUAGGGAACCCCUCCGGUCUUAUCCAACCUCUGUUUCGGCAGAGGAUACCGUGCUCCACAGUUGKAAGACUGUGGGCCCGAGAGAAGUCGCUCUCUCUCGCCCUAUACAUCCUCUCAGGCAUAGAGAUGACCAUUUGCCUAGGGUGAGUCUUUAAGUAGACACAGCCUAUCUAUGGUGAUGUA…
PQ683299	Germany	Germany_SN	Malus domestica	breeding clone DE	circular	433	GGAGGCUAUUAGCCUUCCUGAUGAGUCCGUUCCAAGGACGAAACCGUCUCUCCUAACUCCCAGUUUCCGUAGGUUAAUAAUCCUCACGGAUUACUUCUGGUAACCAGGAGUUUGUUGCGAUGUAAGUUUCGUCCUAAAAGGACUCAUCAGGUAGCCUAAUAGACUACGACUUACAUGGUGGGUCGUGAAUAAGCCCGGAGUACAUUCCCAAUGGAACUAGGGAACCCCUCCGGUCUUAUCCAACCUCUGUUUCGGCAGAGGACACCGUGCUCCACAGUUGGAAGACUGUGGGCCCGAGAGAAGUCGCUCUCUCUCGCCCUAUACAUCCUCUCAGGCAUAGAGAUGACCAUUUGCCUAGGGUGAGUCUUUAAGUAGACACAGCCUAUCUAUGGUGAUGUA…
PQ683298	Germany	Germany_SL	Malus domestica	Jonagold	circular	433	GGAGGCUAUUAGCCUUCCUGAUGAGUCCGUUCCAAGGACGAAACCGUCUCUCCAGACUCCCGGUUCUGGUUGGGUUAGUUAUACCAACUAGUUACUUCCGGUAACUUGGAGUUUGUAUUGACAUAAGUUUCGUCCUAAAAGGACUCAUCAGGUAGCCUAAUAGACUACGACUUAUGCGGUAGGUCGUGAAUAAGCCCGGAGUACAUUCCCAAUGGAACUAGGGAACCCCUCCGGUCUUAUCCAACCUCUUUUUCGGAAGAGGAUACCGUACUCCCAAGCUGUAAGGCUUGGGGCCCGAGAGAAGUCGCUCUCUCUCGCCCUGUCCAUCCUCUCAGGCAUAGAGAUGACCAUUUGCCUAGGGUGAGUCUUUAAGUAGACACAGCCUAUCUAUGGUGAUGG…
PQ683297	Germany	Germany_RP	Malus domestica	Boskoop	circular	433	GGAGGCUAUUAGCCUUCCUGAUGAGUCCGUUCCAAGGACGAAACCGUCUCUCCUGACUCCCGGUUCUGGUUGGGGAUUGGUACCAACCAGUUACUUCCGGUAACUAGGAGUUUGUAGUGACGUAAGUUUCGUCCUAAAAGGACUCAUCAGGUAGCCUAAUAGACUACGACUUACGCGGUAGGUCGUGAAUAAGCCCGGAGUACAUUCCCAAUGGAACUAGGGAACCCCUCCGGUCUUAUCCAACCUCUGUUUCGGCAGAGGAUACCGUGCUCCCAAGCUGGAAGGCUUGGGGCCCGAGAGAAGUCGCUCUCUCUCGCCCUAUACAUCCUCUCAGGCAUAGAGAUGACCAUUUGCCUAGGGUGAGUCUUUAAGUAGACACAGCCUAUCUAUGGUGAUGUA…
PQ683296	Germany	Germany_RP	Malus domestica	Berlepsch	circular	435	GGAGGCUAUUAGCCUUCCUGAUGAGUCCGUUCCAAGGACGAAACCGUCUCUCCAGACUCCCGGUGUCGAUGUGGUUCGUGUAUCCCACUCGGCUACUUCCGGUAACUUGGAGUUUGUAGUGACGUAAGUUUCGUCCUAAAAGGACUCAUCAGGUAGCCUAAUAGACUACGACUUACGCGGUAGGUCGUGAACAAGCCCGGGGUACAUCUCCAAUGGAACUAGGAGACCCCCCCGGUCUUGUCCAACCUCUGUUUCGGCAGAGGAUACCGUGCUCCACAGCUGUAAGGCUGUGGGCCCGAGAGAAGUCGCUCUCUCUCGCCCUGUCCAUCCUCUCAGGCAUAGAGAUGACCAUUUGCCUAGGGUGAGUCUUUAAGUAGACACAGCCUAUCUAUGGUGAUG…
PQ683295	Germany	Germany_BY	Malus domestica	Pinova	circular	433	GGAGGCUAUUAGCCUUCCUGAUGAGUCCGUUCCAAGGACGAAACCGUCUCUCCUGACUCCCGGUUUCCGUAGGUUAAUUAUCCUCACGGAUUACUUCCGGUAACUAGGAGUUUGUAGUGAUGUAAGUUUCGUCCUAAAAGGACUCAUCAGGUAGCCUAAUAGACUACGACUUACAUGGUGGGUCGUGAAUAAGCCCGGAGUACAUUCCCAAUGGAACUAGGGAACCCCUCCGGUCUUAUCCAACCUCUGUUUCGGCAGAGGACACCGUGCUCCACAGUUGGAAGACUGUGGGCCCGAGAGAAGUCGCUCUCUCUCGCCCUAUACAUCCUCUCAGGCAUAGAGAUGACCAUUUGCCUAGGGUGAGUCUUUAAGUAGACACAGCCUAUCUAUGGUGAUGUA…
PQ683294	Germany	Germany_HE	Malus domestica	Berlepsch	circular	435	GGAGGCUAUUAGCCUUCCUGAUGAGUCCGUUCCAAGGACGAAACCGUCUCUCCAGACUCCCGGUGUCGAUGUGGUUCGUGUAUCCCACUCGGCUACUUCCGGUAACUUGGAGUUUGUAGYGACGUAAGUUUCGUCCUAAAAGGACUCAUCAGGUAGCCUAAUAGACUACGACUUACGCGGUAGGUCGUGAACAAGCCCGGGGUACAUCUCCAAUGGAACUAGGAGACCCCCCCGGUCUUGUCCAACCUCUGUUUCGGCAGAGGAUACCGUGCUCCACAGCUGUAAGGCUGUGGGCCCGAGAGAAGUCGCUCUCUCUCGCCCUGUCCAUCCUCUCAGGCAUAGAGAUGACCAUUUGCCUAGGGUGAGUCUUUAAGUAGACACAGCCUAUCUAUGGUGAUG…
PQ683293	Germany	Germany_HE	Malus domestica	Mariella	circular	433	GGAGGCUAUUAGCCUUCCUGAUGAGUCCGUUCCAAGGACGAAACCGUCUCUCCUAACUCCCAGUUUCCGUAGGUUAAUAAUCCUCACGGAUUACUUCUGGUAACCAGGAGUUUGUUGUGACGUAAGUUUCGUCCUAAAAGGACUCAUCAGGUAGCCUAAUAGACUACGACUUACGCGGUAGGUCGUGAAUAAGCCCGGAGUACAUUCCCAAUGGAACUAGGGAACCCCUCCGGUCUUAUCCAACCUCUGUUUCGGCAGAGGAUACCGUGCUCCACAGUUGGAAGACUGUGGGCCCGAGAGAAGUCGCUCUCUCUCGCCCUAUACAUCCUCUCAGGCAUAGAGAUGACCAUUUGCCUAGGGUGAGUCUUUAAGUAGACACAGCCUAUCUAUGGUGAUGUA…
PQ683292	Germany	Germany_HE	Malus domestica	Pinova	circular	433	GGAGGCUAUUAGCCUUCCUGAUGAGUCCGUUCCAAGGACGAAACCGUCUCUCCUGACUCCCGGUUUCCGUAGGUUAAUUAUCCUCACGGAUUACUUCCGGUAACUAGGAGUUUGUAGUGAUGUAAGUUUCGUCCUAAAAGGACUCAUCAGGUAGCCUAAUAGACUACGACUUACAUGGUGGGUCGUGAAUAAGCCCGGAGUACAUUCCCAAUGGAACUAGGGAACCCCUCCGGUCUUAUCCAACCUCUGUUUCGGCAGAGGACACCGUGCUCCACAGUUGGAAGACUGUGGGCCCGAGAGAAGUCGCUCUCUCUCGCCCURUACAUCCUCUCAGGCAUAGAGAUGACCAUUUGCCUAGGGUGAGUCUUUAAGUAGACACAGCCUAUCUAUGGUGAUGUA…
PQ683291	Germany	Germany_HE	Malus domestica	Jonagold	circular	433	GGAGGCUAUUAGCCUUCCUG??????????????AGGACGAAACCGUCUCUCCUGACUCCCGGUUUCCGUAGGUUAAUUAUCCUCACGGAUUACUUCCGGUAACUAGGAGUUUGUAGUGAUGUAAGUUUCGUCCUAAAAGGACUCAUCAGGUAGCCUAAUAGACUACGACUUACAUGGUGGGUCGUGAAUAAGCCCGGAGUACAUUCCCAAUGGAACUAGGGAACCCCUCCGGUCUUAUCCAACCUCUGUUUCGGCAGAGGACACCGUGCUCCACAGUUGGAAGACUGUGGGCCCGAGAGAAGUCGCUCUCUCUCGCCCUAUACAUCCUCUCAGGCAUAGAGAUGACCAUUUGCCUAGGGUGAGUCUUUAAGUAGACACAGCCUAUCUAUGGUGAUGUA…
PQ683290	Germany	Germany_BB	Malus domestica	Pinova	circular	434	GGAGGCUAUUAGCCUUCCUGAUGAGUCCGUUCCAAGGACGAAACCGUCUCUCCUGACUCCCGGUUCUGGUUGGGUUUGUUAUACCAACCCGUUACUUCCGGUAACUAGGAGUUUGUAGCGACAUAAGUUUCGUCCUAAAAGGACUCAUCAGGUAGCCUAAUAGACUACGACUUAUGCGGUAGGUCGUGAAUACGCCCGGAGUACAUUCCCAAUGGAACUAGGGAACCCCUCCGGUCGUAUCCAACCUCUGUUUCGGCAGAGGAUACCGUACUCCACGGCUGUAAGGCCGUGGGCCCGAGAGAAGUCGCUCUCUCUCGCCCUAUACAUCCUCUCAGGCAUAGAGAUGACCAUUUGCCUAGGGUGAGUCUUUAAGUAGACACAGCCUAUCUAUGGUGAUGU…
PQ683289	Germany	Germany_BW	Malus domestica	Doppelter Prinzenapfel	circular	434	GGAGGCUAUUAGCCUUCCUGAUGAGUCCGUUCCAAGGACGAAACCGUCUCUCCAGACUCCCGGUUCUGGUUGGGUUAGUAUACCAACUAGUUACUUCCGGUAACUUGGAGUUUGUAGUGACGUAAGUUUCGUCCUAAAAGGACUCAUCAGGUAGCCUAAUAGACUACGACUUACGCGGUAGGUCGUGAACAAGCCCGGAGUACAUCUCCUAUGGAACUAAGGAGACCCCUCCGGUCUUGUCCAACCUCUGUUUCGGCAGAGGAUACCGUGCUCCCUAGCUGUAAGGCUAGGGGCCCGAGAGAAGUCGCUCUCUCUCGCCCUGUCCAUCCUCUCAGGCAUAGAGAUGACCAUUUGCCUAGGGUGAGUCUUUAAGUAGACACAGCCUAUCUAUGGUGAUGG…
PQ683288	Germany	Germany_BW	Malus domestica	Unknown	circular	434	GGAGGCUAUUAGCCUUCCUGAUGAGUCCGUUCCAAGGACGAAACCGUCUCUCCUGACUCCCGGUUCUGGUUGGGGACUGUACCAACCAGUUACUUCCGGUAACUAGGAGUUUGUAGUGACGUAAGUUUCGUCCUAAGAGGACUCAUCAGGUAGCCUAAUAGACUACGACUUACGCGGUAGGUCGUGAACAAGCCCGGAGUACAUUCCCUAUUGGAACUAAGGGAACCCCUCCGGUCUUGUCCAACCUCUGUUUCGGCAGAGGAUACCGUGCUCCACAGUUGUAAGGCUGUGGGCCCGAGAGAAGUCGCUCUCUCUCGCCCUUCACAUCCCUCUCGGCAUUGAGAUGACCAUAGGCCAGAGGUGAGUCCUUAAGUGGACACAGCUGAUCUAAGGCGGUGU…
PQ683287	Germany	Germany_BW	Malus domestica	Adersleber Kalvill	circular	434	GGAGGCUAUUAGCCUUCCUGAUGAGUCCGUUCCAAGGACGAAACCGUCUCUCCUGACUCCCGGUUCUGGUUAGGUUUGGGUAUCCCUACCAGUUACUUCCGGUAACUAGGAGUUUGUAGUGACGUAAGUUUCGUCCUAAAAGGACUCAUCAGGUAGCCUAAUAGACUACGACUUACGUGGUGGGUCGUGAACAAGCCCGGAGUACAUUCCCAAUGGAACUAGGGAACCCCUCCGGUCUUGUCCAACCUCUGUUUCGGCAGAGGACACCGUGCUCCACGGCUGGAAGGCCGUGGGCCCGAGAGAAGUCGCUCUCUCUCGCCCUAUACAUCCUCUCAGGCAUAGAGAUGACCAUUUGCCUAGGGUGAGUCUUUAAGUAGACACAGCCUAUCUAUGGUGAUG…
PQ683286	Germany	Germany_BW	Malus domestica	Schöner von Nordhausen	circular	432	GGAGGCUAUUAGCCUUCCUGAUGAGUCCGUUCCAAGGACGAAACCGUUGCUCCAGACUCCCGGUUCUGRUGGGGUKUGUAUMCCACYCAGUUACUUCCGGUAACUUGGAGUUUGUASYGACGUAAGUUUCGUCCUAAGAGGACUCAUCAGGUAGCCUAAUAGACUACGACUUACRYGGUAGGUCGUGAACAAGCCCGGAGUACAUUCCCWAUGGRAMUWAGGGAACCCCUCCGGUCUURUCCAACCUCUGUUUCGGCAGAGGACACCGUGCUCCACAGCUGGAAGGCUGUGGGCCCGAGAGAAGCGCUCUCUCUCGCCCUUCUGCUCCCCCUCGGCAUAGAGAUGUCCAUAGGCCAGGGGUGAGAUCCAACGGGAUCACAGCUGAUCUAAGGUGGGCAG…
PQ683285	Germany	Germany_BW	Malus domestica	Lord Lambourne	circular	433	GGAGGCUAUUAGCCUUCCUGAYGAGUCCGUUCCAAGGACGAAACCGUCUCUCCUGACUCCCGGUUCUGGUUGGGGACUGUACCAAMCAGUUACUUCCGGUAACUAGGAGUUUGUAGUGACGUAAGUUUCGUCCUAAGAGGACUCAUCAGGUAGCCUAAUAGACUACGACUUACGCGGUAGGUCGUGAACAAGCCCGGAGUACAUUCCCUAUUGGAACUAAGGGAACCCCUCCGGUCUUGUCCAACCUCUGUUUCGGCAGAGGAUACCGUGCUCCACAGUUGUAAGGCUGUGGGCCCGAGAGAAGUCGCUCUCUCUCGCCCUUCACAUCCCUCUCGGCAUUGAGAUGACCAUAGGCCAGAGGUGAGUCCUUAAGUGGACACAGCUGAUCUAAGGCGGUGU…
PQ683284	Germany	Germany_BW	Malus domestica	Nicoter/Kanzi	circular	434	GGAGGCUAUUAGCCUUCCUGAUGAGUCCGUUCCAAGGACGAAACCGUCUCUCCUGACUCCCGGUUCAGUGGUGGUUUGUGUAUCCCGCACUGUUACUUCCGGUAACUAGGAGUUUGUAGCGACAUAAGUUUCGUCCUAAAAGGACUCAUCAGGUAGCCUAAUAGGCUACGACUUAUGCGGUAGGUCGUGAAUACGCCCGGAGUACAUCCUCAAUGGAACUAGAGGACCCCUCCGGUCGUAUCCAACCUCUGUUUCGGCAGAGGAUACCGUACUCCACAGCUGUAAGGCUGUGGGCCCGAGAGAAGUCGCUCUCUCUCGCCCUUUACAUCCCUCUCGGCAUUGAGAUGACCAUAGGCCAGGGGUGAGUCCUUUAGUGGACACAGCUGAUCUAAGGCGGUG…
PQ683283	Germany	Germany_BW	Malus domestica	Unknown	circular	433	GGAGGCUAUUAGCCUUCCUGAUGAGUCCGUUCCAAGGACGAAACCGUCUCUCCUAACUCCCAGUUUCCGUAGGUUAAUWAUCCUCACGGAUUACUUCUGGUAACCAGGAGUUUGUUGUGAUGUAAGUUUCGUCCUAAAAGGACUCAUCAGGUAGCCUAAUAGACUACGACUUACAUGGUGGGUCGUGAAUAAGCCCGGAGUACAUUCCCAAUGGAACUAGGGAACCCCUCCGGUCUUAUCCAACCUCUGUUUCGGCAGAGGACACCGUGCUCCACAGUUGGAAGACUGUGGGCCCGAGAGAAGUCGCUCUCUCUCGCCCURUACAUCCUCUCAGGCAUAGAGAUGACCAUUUGCCUAGGGUGAGUCUUUAAGUAGACACAGCCUAUCUAUGGUGAUGUA…
PQ683282	Germany	Germany_BW	Malus domestica	Unknown	circular	432	GGAGGCUAUUAGCCUUCCUGAUGAGUCCGUUCCAAGGACGAAACCGUCUCUCCUAACUCCCAGUUUCCGUAGGUUAAUAAUCCUCACGGAUUACUUCUGGUAACCAGGAGUUUGUWGCGAUGUAAGUUUCGUCCUAAAAGGACUCAUCAGGUAGCCUAAUAGACUACGACUUACAUGGUGGGUCGUGAAUAAGCCCGGAGUACAUUYCCAAUGGAACUAGGGAACCCCUCCGGUCUUAUCCAACCUCUGUUUCGGCAGAGGACACCGUGCUCCACAGUUGGAAGACUGUGGGCCCGAGAGAAGUCGCUCUCUCUCGCCCUAUACAUCCUCUCAGGCAUAGAGAUGACCAUUUGCCUAGGGUGAGUCUUUAAGUAGACACAGCCUAUCUAUGGUGRUGUA…
PQ683281	Germany	Germany_BW	Malus domestica	Unknown	circular	433	GGAGGCUAUUAGCCUUCCUGAUGAGUCCGUUCCAAGGACGAAACCGUCUCUCCUAACUCCCAGUUUCCGUAGGUUAAUUAUCCUCACGGAUUACUUCUGGUAACCAGGAGUUUGUAUAGAUGUAAGUUUCGUCCUAAAAGGACUCAUCAGGUAGCCUAAUAGACUACGACUUACAUGGUGGGUCGUGAAUAAGCCCGGAGUACAUUCCCAAUGGAACUAGGGAACCCCUCCGGUCUUAUCYAACCUCUGUUUCGGCAGAGGACACCGUGCUCCACAGUUGGAAGACUGUGGGCCCGAGAGAAGUCGCUCUCUCUCGCCCUAUACAUCCUCUCAGGCAUAGAGAUGACCAUUUGCCUAGGGUGAGUCUUUAAGUAGACACAGCCUAUCUAUGGUGAUGUA…
PP915795	Montenegro	Montenegro	Malus domestica	Unknown	circular	433	GACCGUCACGGGGGUGAUAAAACCCGUGCCCCAAUCCAUCACCAUAGAUAGGCUGUGUCUACUUAAAGACUCACCCUAGGCAAAUGGUCAUCUCUAUGCCUGAGAGGAUGGACAGGGCGAGAGAGAGCGACUUCUCUCGGGCCCCAAGCCUUACAGCUUGGGAGCACGGUAUCCUCUGCCGAAACAGAGGUUGGAUAAGACCGGAGGGGUCUCCUUAGUUCCAUAGGAGAUGUACUCCGGGCUUAUUCACGACCUACCGCGUAAGUCGUAGUCUAUUAGGCUACCUGAUGAGUCCUCUUAGGACGAAACUUACGUCACUACAAACUCCAAGUUAAAUAACUAAAUUGGUUGGUAUUUAACCCAACCAGAACCGGGAGUCUGGAGAGACGGUUUCGUCCU…
PP133247	Montenegro	Montenegro	Malus domestica	Unknown	circular	437	GGAGGCUAUUAGCCUUCCUGAUGAGUCCGUUCCAAGGACGAAACCGUCUCUCCUGACUCCCGGUUCUGGUUAGGUUAGUUAUACUACUCAGUUACUUCCGGUAACUAGGAGUUUGUAGUGACGUAAGUUUCGUCCUAAAAGGACUCAUCAGGUAGCCUAAUAGACUACGACUUACGCGGUAGGUCGUGAAUAAGCCCGGAGUACAUUCCCAAUUGGAACUAGGGAACCCCUCCGGUCUUAUCCAACCUCUGUUUCGGCAGAGGGGAUACCGUGCUCCAUAGCUGGAAGGCUAUGGGCCCGAGAGAAGUCGCUCUCUCUCGCCCUUCAACUCCCUCUCGGCAUAGAGAUGACCAUAGGCCAAGGGUGAGAUCCAACGGGAUCACAGCUGAUCUAAGGCGG…
PP133246	Montenegro	Montenegro	Malus domestica	Unknown	circular	434	GGAGGCUAUUAGCCUUCCUGAUGAGUCCGUUCCAAGGACGAAACCGUCUCUCCUGACUCCCGGUUCUGGUUGGGUUUGUUAUACCAAUCCGUUACUUCCGGUAACUAGGAGUUUGUAGUGACGUAAGUUUCGUCCUAAAAGGACUCAUCAGGUAGCCUAAUAGACUACGACUUACGCGGUAGGUCGUGAACAAGCCCGGAGUACAUUCCCAAUUGGAACUAGGGAACCCCUCCGGUCUUAUCCAACCUCUGUUUCGGCAGAGGAUACCGUGCUCCCAAGCUGUAAGGCUUGGGGCCCGAGAGAAGUCGCUCUCUCUCGCCCUAUACAUCCUCUCAGGCAUAGAGAUGACCAUUUGCCUAGGGUGAGUCUUUAAGUAGACACAGCCUAUCUAUGGUGAUG…
PP133245	Montenegro	Montenegro	Malus domestica	Unknown	circular	434	GGAGGCUAUUAGCCUUCCUGAUGAGUCCGUUCCAAGGACGAAACCGUCUCUCCUGACUCCCGGUUUCCGUAGGUUAAUUAUCCUCACGGAUUACUUCCGGUAACUAGGAGUUUGUAGCGAUGUAAGUUUCGUCCUAAAAGGACUCAUCAGGUAGCCUAAUAGACUACGACUUACAUGGUGGGUCGUGAAUAAGCCCGGAGUACAUUCCCAAUUGGAACUAGGGAACCCCUCCGGUCUUAUCCAACCUCUUGUUCGGCAGAGGAUACCGUGCUCCACAGUUGGAAGACUGUGGGCCCGAGAGAAGUCGCUCUCUCUCGCCCUAUACAUCCUCUCAGGCAUAGAGAUGACCAUUUGCCUAGGGUGAGUCUUUAAGUAGACACAGCCUAUCUAUGGUGAUGU…
OR640149	Turkey	Turkey	Malus domestica	Granny Smith	circular	409	UCCGUUCCAAGGACGAAACCGUCUCUCCAGACUCCCGGUUCUGGUUGGGUUAGUAUACCAACUAGUUACUUCCGGUAACUUGGGGUUUGUUCCGACAUAAGUUUCGUCCUAAAAGGACUCAUCAGGUAGCCUAAUAGACUACGACUUACGCGGUAGGUCGUGAACAAGCCCGGAGUACAUUUCCUAUGGAACUAAGGAGACCCCUCCGGUCUUAUCCAACCUCUGUUUCGGCAGAGGAUACCGUACUCCCUAGCUGUAAGGCUAGGGGCCCGAGAGAAGUCGCUCUCUCUCGCCCUGUCCAUCCUCUCAGGCAUAGAGAUGACCAUUUGCCUAGGGUGAGUCUUUAAGUAGACACAGCCUAUCUAUGGUGAUGGAUUGGGGCACGGGUUUUAACACCCC…
OP820576	Brazil	Brazil	Malus domestica	Gala	circular	433	GGAGGCUAUUAGCCUUCCUGAUGAGUCCGUUCCAAGGACGAAACCGUCUCUCCAGACUCCCGGUUCUGGUUGGGUUAGUUAUACCAACUAGUUACUUCCGGUAACUUGGAGUUUGUAGCGACAUAAGUUUCGUCCUAAAAGGACUCAUCAGGUAGCCUAAUAGACUACGACUUAUGCGGUAGGUCGUGAAUAAGGCCGGAGUACAUUCCCAAUGGAACUAGGGAACCCCUCCGGUCUUAUCCAACCUCUUUUUCGGAAGAGGAUACCGUACUCCCAAGCUGUAAGGCUUGGGGCCCGAGAGAAGUCGCUCUCUCUCGCCCUAUACAUCCUCUCAGGCAUAGAGAUGACCAUUUGCCUAGGGUGAGUCUUUAAGUAGACACAGCCUAUCUAUGGCGAUGU…
OP535344	Brazil	Brazil	Malus domestica	MR1789	circular	434	GGAGGCUAUUAGCCUUCCUGAUGAGUCCGUUCCAAGGACGAAACCGUCUCUCCUGACUCCCGGUUCUGGUUAGGUCUGUGUAUCCCUGCCAGUUACUUCCGGUAACUAGGAGUUUGUAGUGACGUAAGUUUCGUCCUAAAAGGACUCAUCAGGUAGCCUAAUAGACUACGACUUACGCGGUAGGUCGUGAAUAAGCCCGGAGUACAUUCCCAAUGGAACUAGGGAACCCCUCCGGUCUUAUCCAACCUCUGUUUCGGCAGAGGAUACCGUGCUCCAUGGCUGGAAGGCCAUGGGCCCGAGAGAAGUCGCUCUCUCUCGCCCUUCACAUCCUCUCAGGCAUAGAGAUGACCAUUUGCCUAGGGUGAGUCUUUAAGUAGACACAGCCUAUCUAUGGUGAUG…
ON972813	South Korea	South Korea	Malus domestica	Unknown	circular	427	UUAGCCUUCCUGAUGAGUCCGUUCCAAGGACGAAACCGUCUCUCCUGACUCCCGGUUCUGGUUAGGUUUGGGUAUCCCUACCAGUUACUUCCGGUAACUAGGAGUUUGUAGUGACGUAAGUUUCGUCCUAAGAGGGCUCGUCAGGUAGCCUAAUAGACUACGACUUACGCGGUAGGUCGUGAAUAAGCCCGGAGUACAUUCCCAAUGGAACUAGGGAACCCCUCCGGUCUUAUCCAACCCCUGUUUCGGCAGAGGAUACCGUGCUCCACGGCUGGAAGGCCGUGGGCCCGAGAGAAGUCGCUCUCUCUCGCCCUAUACAUCCUCUCAGGCAUAGAGAUGACCAUUUGCCUAGAGUGAGUCUUUAAGUAGACACAGCCUAUCUAUGGUGAUGUAUUGGGG…
ON593769	Hungary	Hungary	Malus domestica	Relinda	circular	433	GGAGGCUAUUAGCCUUCCUAAUGAGACCGUUCCAAGGACGAAACCGUCUCCCCAAACUCCCGGUUCCCGUAGGUUAAUAAUCCUCACGGGUUACUUCCGGUAACCUGGGGUUUGUGCAUGUAAGUUUCGUCCUAAAAGGACUCAUCAGGUAGCCUAAUAGACUACGACUUACAUGGUGGGUCGUGAAUAAGCCCGGAGUACAUUCCCAAAUUGGAACUAUGGGAACCCCUCCGGUCUUAUCCAACCUCUGUUUCGGCAGAGGACACCGUGCUCCACAGCUGUAAGGCUGUGGGCCCGAGAGAAGUCGCUCUCUCUUGCCCUUCACAUCCCUCUCGGCAUUGAGAUGACCAUAGGCCAGAGGUGAGUCCUUAAGUGGACACAGCUGAUCUAAGGCGGUGU…
ON593768	Hungary	Hungary	Malus domestica	Rebella	circular	434	GGAGGCUAUUAGCCUUCCUGAUGAGUUCGUUCCAAGGACGAAACCGUCUCUCCUGACUCCCGGUUCUGGUUGGGGACUGUACCAACCAGUUACUUCCGGUAACUAGGAGUUUGUAGUGACGUAAGUUUCGUCCUAAAAGGACUCAUCAGGUAGCCUAAUAGACUACGACUUACGCGGUAGGUCGUGAACAAGCCCGGAGUACAUUCCCUAAUUGGAACUAAGGGAACCCCUCCGGUCUUGUCCAACCUCUGUUUCGGCAGAGGAUACCGUGCUCCAUAGCUGUAAGGCUAUGGGCCCGAGAGAAGUCGCUCUCUCUCGCCCUUCACAUCCCUCUCGGCAUAGAGAUGACCAUAGGCCAGGGGUGAGUCCUUAAGUGGACACAGCUGAUCUAAGGCGGUG…
ON593766	Hungary	Hungary	Malus domestica	Remo	circular	433	GGAGGCUAUUAGCCUUCCUGAUAAGUCCGUUCCAAGGACGAAACCGUCUCUCCUGACUCCCAGUUUCCGUAGGUUAAUUAUCCUCACGGAUUACUUCUGGUAACUAGGAGUUUGUUGUGACGUAAGUUUCGUCCUAAAAGGACUCAUCAGGUAGCCUAAUAGACUACGACUUACGCGGUAGGUCGUGAAUAAGCCCGGAGUACAUUCCCAAUGGAACUAGGGAACCCCUCCGGUCUUAUCCAACCUCUGUUUCGGCAGAGGAUACCGUGCUCCACAGUUGGAAGACUGUGGGCCCGAGAGAAGUCGCUCUCUCUCGCCCUAUACAUCCUCUCAGGCAUAGAGAUGACCAUUUGCCUAGGGUGAGUCUUUAAGUAGACACAGCCUAUCUAUGGUGAUGUA…
ON593765	Hungary	Hungary	Malus domestica	Reglindis	circular	433	GGAGGCUAUUAGCCUUCCUGAUGAGUUCGUUCCAAGGACGAAACCGUCUCCCCAAACUCCCGGUUCCCGUAGGUUAAUUAUCCUCACGGGUUACUUCCGGUAACCUGGGGUUUGUGCAUGUAAGUUUCGUCCUAAAAGGACUCAUCAGGUAGCCUAAUAGACUACGACUUACAUGGUGGGUCGUGAAUAAGGCCGGAGUACAUUCCCAAAUUGGAACUAUGGGAACCCCUCCGGUCUUAUCCAACCUCUGUUUCGGCAGAGGACACCGUGCUCCACAGCUGUAAGGCUGUGGGCCCGAGAGAAGUCGCUCUCUCUCGCCCUUCACAUCCCUCUCGGCAUUGAGAUGACCAUAGGCCAGAGGUGAGUCCUUAAGUGGAUACAGCUGAUCUAAGGCGGUGU…
ON593764	Hungary	Hungary	Malus domestica	Braeburn	circular	433	GGAGGCUAUUAGCCUUCCUGAUAAGUCCGUUCCAAGGACGAAACCGUCUCUCCUGACUCCCGGUUCUGGUUGGGGACUAUACCAACCAGUUACUUCCGGUAACUAGGAGUUUGUAGUGACGUAAGUUUCGUCCUAAAAGGACUCAUCAGGUAGCCUAAUAGACUACGACUUACGCGGUAGGUCGUGAACAAGCCCGGAGUACAUUCCCUAUUGGAACUAAGGGAACCCCUCCGGUCUUGUCCAACCUCUGUUUCGGCAGAGGAUACCGUGCUCCACAGCUGUAAGGCUGUGGGCCCGAGAGAAGUCGCUCUCUCUCGCCCUUCACAUCCCUCUCGGCAUUGAGAUGACCAUAGGCCAGGGGUGAGCCUUUUAGUAGGCACAGCUGAUCUAAGGCGGUGU…
ON593762	Hungary	Hungary	Malus domestica	Charden	circular	434	GGAGGCUAUUAGCCUUCCUGAUGAAUCCGUUCCAAGGACGAAACCGUCUCUCCUGACUCCCGGUUCUGGUUGGGGACUGUACCAACCAGUUACUUCCGGUAACUAGGAGUUUGUAGUGACGUAAGUUUCGUCCUAAAAGGACUCAUCAGGUAGCCUAAUAGACUACGACUUACGCGGUAGGUCGUGAACAAGCCCGGAGUACAUUCCCUAAUUGGAACUAAGGGAACCCCUCCGGUCUUGUCCAACCUCUGUUUCGGCAGAGGAUACCGUGCUCCACAGCUGUAAGGCUGUGGGCCCGAGAGAAGUCGCUCUCUCUCGCCCUUCACAUCCCUCUCGGCAUUGAGAUGACCAUAGGCCAGGGGUGAGCCUUUAAGUAGGCACAGCUGAUCUAAGGCGGUG…
ON593761	Hungary	Hungary	Malus domestica	Freedom	circular	433	GGAGGCUAUUAGCCUUCCUUAUGAGUCCGUUCCAAGGACGAAACCGUCUCUCCUGACUCCCGGUUCUGGUUGGGGACUGUACCAACCAGUUACUUCCGGUAACUAGGAGUUUGUAGUGACGUAAGUUUCGUCCUAAAAGGACUCAUCAGGUAGCCUAAUAGACUACGACUUACGCGGUAGGUCGUGAACAAGCCCGGAGUACAUUCCCUAUUGGAACUAAGGGAACCCCUCCGGUCUUGUCCAACCUCUGUUUCGGCAGAGGAUACCGUGCUCCACAGCUGUAAGGCUGUGGGCCCGAGAGAAGUCGCUCUCUCUCGCCCUUCACAUCCCUCUCGGCAUUGAGAUGACCAUAGGCCAGGGGUGAGCCUUUAAGUAGGCACAGCUGAUCUAAGGCGGUGU…
ON593760	Hungary	Hungary	Malus domestica	Rosmerta	circular	434	GGAGGCUAUUAGCCUUCCUGAUAAGUCCGUUCCAAGGACGAAACCGUCUCUCCUGACUCCCGGUUCUGGUUGGGUUAGUUAUACCAACUAGUUACUUCCGGUAACUAGGAGUUUGUAGUGACAUAAGUUUCGUCCUAAAAGGACUCAUCAGGUAGCCUAAUAGACUACGACUUAUGCGGUAGGUCGUGAAUACGCCCGGAGUACAUUCCCAAUGGAACUAGGGAACCCCUCCGGUCGUAUCCAACCUCUGUUUCGGCAGAGGAUACCGUACUCCAUGGCUGUAAGGCCAUGGGCCCGAGAGAAGUCGCUCUCUCUCGCCCUUUACAUCCUCUCAGGCAUAGAGAUGACCAUUUGCCUAGGGUGAGUCUUUAAGUAGACACAGCCUAUCUAUGGCGAUGU…
ON593759	Hungary	Hungary	Malus domestica	Jonagold	circular	433	GGAGGCUAUUAGCCUUCCUGAUGAGUUCGUUCCAAGGACGAAACCGUCUCUCCAGACUCCCGGUUCUGGUUGGGUUAGUUAUACCAACUAGUUACUUCCGGUAACUUGGAGUUUGUAGCGACAUAAGUUUCGUCCUAAAAGGACUCAUCAGGUAGCCUAAUAGACUACGACUUAUGCGGUAGGUCGUGAAUAAGCCCGGAGUACAUUCCCAAUGGAACUAGGGAACCCCUCCGGUCUUAUCCAACCUCUUUUUCGGAAGAGGAUACCGUACUCCCAAGUUGUAAGGCUUGGGGCCCGAGAGAAGUCGCUCUCUCUCGCCCUGUCCAUCCUCUCAGGCAUAGAGAUGACCAUUUGCCUAGGGUGAGUCUUUAAGUAGACACAGCCUAUCUAUGGUGAUGG…
ON564300	Czech Republic	Czech Republic	Malus domestica	Sampion	circular	433	GGAGGCUAUUAGCCUUCCUGAUGAGUCCGUUCCAAGGACGAAACCGUUUCUCCAGACUCCCAGUUUCCGUAGGUUAAUUAUCCUCACGGAUUACUUCUGGUAACUUGGAGUUUGGAGCGACGUAAGUUUCGUCCUCAAAGGACUCAUCAGGUAGCCUAAUAGACUACGACUUACGCGGUGGGUCGUGAAUAAGCCCGGAGUACAUUCCCAAUGGAACUAGGGAACCCCUCCGGUCUUAUCCAACCUCUGUUUCGGCAGAGGACACCGUGCUCUACAGUUGUAAGACUGUAGGCCCGAGAGAAGUCGCUCUCUCUCGCCCUAUACAUCCUCUCAGGCAUAGAGAUGACCAUUUGCCUAGGGUGAGUCUUUAAGUAGACACAGCCUAUCUAUGGUGAUGUA…
ON564299	Czech Republic	Czech Republic	Malus domestica	Sampion	circular	433	GGAGGCUAUUAGCCUUCCUGAUGAGUCCGUUCCAAGGACGAAACCGUCUCUCCUGACUCCCGGUUUCCGUAGGUUAAUUAUCCUCACGGAUUACUUCCGGUAACUAGGAGUUUGUAGCGAUGUAAGUUUCGUCCUAAAAGGACUCAUCAGGUAGCCUAAUAGACUACGACUUACAUGGUGGGUCGUGAAUAAGCCCGGAGUACAUUCCCAAUGGAACUAGGGAACCCCUCCGGUCUUAUCCAACCUCUGUUUCGGCAGAGGACACCGUGCUCCACAGUUGUAAGACUGUGGGCCCGAGAGAAGUCGCUCUCUCUCGCCCUAUACAUCCUCUCAGGCAUAGAGAUGACCAUUUGCCUAGGGUGAGUCUUUAAGUAGACACAGCCUAUCUAUGGUGAUGUA…
ON564298	Czech Republic	Czech Republic	Malus domestica	Unknown	circular	433	GGAGGCUAUUAGCCUUCCUGAUGAGUCCGUUCCAAGGACGAAACCGUCUCUCCUAACUCGAAACCGUCUCUCCUAACUCCUAUCCUACUCAGUUACUUCCGGUAACCAGGAGUUUGUAGUGACGUAAGUUUCGUCCUAAAAGGACUCAUCAGGUAGCCUAAUAGACUACGACUUACGCGGUAGGUCGUGAAUACGCCCGGAGUACAUUCCCAAUGGAACUAGGGAACCCCUCCGGUCGUAUCCAACCUCUGUUUCGGCAGAGGAUACCGUGCUCCACAGCUGUAAGGCUGUGGGCCCGAGAGAAGCGCUCUCUCUCGCCCUUCAACUCCCUCUCGGCAUAGAGAUGUCCAUAGGCCAGAGGUGAGAUCCAACGGGAUCACAGCUGAUCUAAGGUGGGUU…
ON564297	Czech Republic	Czech Republic	Malus domestica	Unknown	circular	434	GGAGUCUAUUAGGCUCCCUGAUGAGUCCGUUCCAAGGACGAAACCGUCUCUCCUGACUCCCGGUUUCGGUAGGGUUUGGGUAUCCCCUCCGAUUACUUCCGGUAACUAGGAGUUUGUAGCGACAUAAGUUUCGUCCUAAAAGGACUCAUCAGGUAGCCUAAUAGACUACGACUUAUGCGGCGGGUCGUGAAUAAGGCCGGAGUACAUUCCCAAUGGAACUAGGGAACCCCUCCGGUCUUAUCCAACCUCUGUUUCGGCAGAGGACACCGUACUCCACAGCUGUAAGGCUGUGGGCCCGAGAGAAGUCGCUCUCUCUCGCCCUUCACAUCCCUCUCGGCAUUGAGAUGACCAUAGGCCAGGGGUGAGUCCUUAAGUGGACACAGCUGAUCUAAGGCGGUG…
ON564296	Czech Republic	Czech Republic	Malus domestica	Selena	circular	433	GGAGGCUAUUAGCCUUCCUGAUGAGUCCGUUCCAAGGACGAAACCGUUUCUCCUGACUCCCAGUUUCCGUAGGUUAAUUAUCCUCACGGAUUACUUCUGGUAACUAGGAGUUUGGAGCGACGUAAGUUUCGUCCUCAAAGGACUCAUCAGGUAGCCUAAUAGACUACGACUUACGCGGUAGGUCGUGAAUAAGGCCGGAGUACAUUCCCAAUGGAACUAGGGAACCCCUCCGGUCUUAUCCAACCUCUGUUUCGGCAGAGGAUACCGUGCUCCACAGUUGUAAGACUGUGGGCCCGAGAGAAGUCGCUCUCUCUCGCCCUAUACAUCCUCUCAGGCAUAGAGAUGACCAUUUGCCUAGGGUGAGUCUUUAAGUAGACACAGCCUAUCUAUGGUGAUGUA…
ON564295	Czech Republic	Czech Republic	Malus domestica	Jonagored Supra	circular	433	GGAGGCUAUUAGCCUUCCUGAUGAGUCCGUUCCAAGGACGAAACCGUUUCUCCUAACUCCCAGUUUCCGUAGGUUAAUUAUCCUCACGGAUUACUUCUGGUAACCUGGAGUUUGUAGCGACAUAAGUUUCGUCCUAAAAGGACUCAUCAGGUAGCCUAAUAGACUACGACUUAUGCGGUGGGUCGUGAAUAAGCCCGGAGUACAUUCCCAAUGGAACUAGGGAACCCCUCCGGUCUUAUCCAACCUCUGUUUCGGCAGAGGACACCGUACUCCACAGUUGUAAGACUGUGGGCCCGAGAGAAGUCGCUCUCUCUCGCCCUAUACAUCCUCUCAGGCAUAGAGAUGACCAUUUGCCUAGGGUGAGUCUUUAAGUAGACACAGCCUAUCUAUGGUGAUGUA…
ON564294	Czech Republic	Czech Republic	Malus domestica	Idared	circular	433	CACCCCCGUGACGGUCGCUGAUGAGUCCGUUCCAAGGACGAAACCGUUUCUCCUGACUCCCAGUUUCCGUAGGUUAAUUAUCCUCACGGAUUACUUCUGGUAACUAGGAGUUUGUUGUGACGUAAGUUUCGUCCUAAAAGGACUCAUCAGGUAGCCUAAUAGACUACGACUUACGCGGUAGGUCGUGAAUAAGCCCGGAGUACAUUCCCAAUGGAACUAGGGAACCCCUCCGGUCUUAUCCAACCUCUGUUUCGGCAGAGGAUACCGUGCUCCACAGUUGGAAGACUGUGGGCCCGAGAGAAGUCGCUCUCUCUCGCCCUAUACAUCCUCUCAGGCAUAGAGAUGACCAUUUGCCUAGGGUGAGUCUUUAAGUAGACACAGCCUAUCUAUGGUGAUGUA…
OK398018	Belgium	Belgium	Malus domestica	Unknown	circular	433	GGAGUCUAUUAGGCUCCCUGAUGAGUCCGUUCCAAGGACGAAACCGUCUCUCCUGACUCCCGGUUCUGGUUGGGGACUGUACCAACCAGUUACUUCCGGUAACUAGGAGUUUGUAGUGACGUAAGUUUCGUCCUAAGAGGACUCAUCAGGUAGCCUAAUAGACUACGACUUACGCGGUAGGUCGUGAACAAGCCCGGAGUACAUUCCCUAUUGGAACUAAGGGAACCCCUCCGGUCUUGUCCAACCUCUGUUUCGGCAGAGGAUACCGUGCUCCACAGUUGGAAGACUGUGGGCCCGAGAGAAGUCGCUCUCUCUCGCCCUUCACAUCCCUCUCGGCAUUGAGAUGACCAUARGCCAGGGGUGAGUCCUUAAGUGGACACAGCUGAUCUAAGGCGGUGU…
NC_028132	China	China	Malus domestica	Fuji	circular	434	GAAGGCUAUUAGCCUUCCUGAUGAGUCCAUUCCAAGGACGAAACCGUCUCUCCUGACUCCCAGUUUCCGUAGGUUAAUUAUCCUCACGGAUUACUUCUGGUAACUAGGAGUUUGUAGUGAUGUAAGUUUCGUCCUAAGAGGACUCAUCAGGUAGCCUAAUAGACUACGACUUACACGGUAGGUCGUGAACAAGCCCGGAGUACAUUCCCAAUUGGAACUAGGGAACCCCUCCGGUCUUGUCCAACCUCUGUUUCGGCAGAGGAUACCGUGCUCCACAGCUGUAAGGCUGUGGGCCCGAGAGAAGUCGCUCUCUCUCGCCCUUCACAUCCCUCUCGGCAUUGAGAUGACCAUAGGCCAGGGGUGAGUCCUUAAGUGGACACAGCUGAUCUAAGGCGGUGU…
MZ344575	Canada	Canada	Malus domestica	Unknown	circular	434	GGAGGCUAUUAGCCUUCCUGAUGAGUCCGUUCCAAGGACGAAACCGUUUACCCAGACUCCCGGUUCUGGUUGGGUUAGUAUACCAACUAGUUACUUCCGGUAACUUGGGGUUUGUAUUAACGUAAGUUUCGUCCUAAAAGGACUCAUCAGGUAGCCUAAUAGACUACGACUUACGCGGUAGGUCGUGAAUAAGCCCGGAGUACAUUCCCUAUGGAACUAAGGGAACCCCUCCGGUCUUAUCCAACCUCUGUUUCGGCAGAGGAUACCGUGCUCCCUAGCUGUAAGGCUAGGGGCCCGAGAGAAGUCGCUCUCUCUCGCCCUAUCCAUCCUCUCAGGCAUAGAGAUGACCAUUUGCCUAGGGUGAGUCUUUAAGUAGACACAGCCUAUCUAUGGUGAUGG…
MZ344574	Canada	Canada	Malus domestica	Unknown	circular	433	GGAGGCUAUUAGCCUUCCUGAUGAGUCCGUUCCAAGGACGAAACCGUCUCCCCUAACUCCCGGUUCUGGUUGGGUUAGUAUACCAACUAGUUACUUCCGGUAACCAGGGGUUUGUGAAGAUGUAAGUUUCGUCCUAAAAGGACUCAUCAGGUAGCCUAAUAGACUACGACUUACAUGGUGGGUCGUGAAUAAGCCCGGAGUACAUUCCCUAUGGAACUAAGGGAACCCCUCCGGUCUUAUCCAACCUCUGUUUCGGCAGAGGACACCGUGCUCCCUAGCUGUAAGGCUAGGGGCCCGAGAGAAGUCGCUCUCUCUCGCCCUAUCCAUCCUCUCAGGCAUAGAGAUGACCAUUUGCCUAGGGUGAGUCUUUAAGUAGACACAGCCUAUCUAUGGUGAUGG…
MZ344573	Canada	Canada	Malus domestica	Unknown	circular	432	GGAGGCUAUUAGCCUUCCUGAUGAGUCCGUUCCAAGGACGAAACCGUCUCUCCUGACUCCCGGUUCUGGUUGGGGACUGUACCAACCAGUUACUUCCGGUAACUAGGAGUUUGUAGCGACGUAAGUUUCGUCCUAAGAGGACUCAUCAGGUAGCCUAAUAGACUACGACUUACGCGGUAGGUCGUGAACAAGCCCGGAGUACAUUCCCUAUUGGAACUAAGGGAACCCCUCCGGUCUUGUCCAACCUCUGUUUCGGCAGAGGAUACCGUGCUCCAUAGCUGUAAGGCUAUGGGCCCGAGAGAAGUCGCUCUCUCUUGCCCUAUACAUCCUCUCGGCAUUGAGAUGACCAUAGGCCAGAGGUGAGUCCUUAAGUGGACACAGCUGAUCUAAGGCGGUGUA…
MT993977	Tunisia	Tunisia	Malus domestica	Unknown	circular	433	GGAGGCUAUUAGCCUUCCUGAUGAUUCAGCUCCAAGGACGAAACCGUCUCUCCAGACUCCCGGUUCUGGUUAUGUCCGUGUCUCCCUAUCAGUUACUUCCGGUAACUACGAGUUUGUAGUGGCGUAAGUCUCGUCCUCAUAGGACUCCUCAGGUAGCCUAAAAAACAACGACUUACGCAGUAGGUCAUGAACAAGCCCGGAGUACGUUCCCAAUGGAACUAGGGAACCCCUCCGGUCUUGAUCAACCUCUGUUUCGGCAGAGGAUACCGUGCUCCACGGCUGUAAGGCCGUGGGACCUAGACAAGUCGCUCUCUCUCUCACUAUACAUCCUCUCAGGCAUAGAGAUGACCAAUUGCGUAGGGUGUGUCCUUAAGUACACCAUUCCUAUCUAUAGUGAUG…
MT993976	Tunisia	Tunisia	Malus domestica	Unknown	circular	435	GGAGGCUAUUAUCCUUCCUGAUGAGUCCGUUCCAAGGACGAAACCGUCUAUCCUGACUCCCGGUUCUGGUUAGGUCUGUGUAUCCCUACCAGAUACUUCCGGUAACUAGGAGUUUGUAGUGACGUAAGUUUAGUCCUAAGAGGACUCAUCAGGUAGCCUAAUAGACUACGACUUACGCGGUAGGUCGUGAACAAGCCCGGAGUACAUUCCCAAUGGAACUAGGGAACCCCUCCGGUCUUGUCCAACCUCUGUUUCGGCAGAGGAUACCGUGCUCCACGGCAGUAAAGGCCGAGGGCCCGAGAGAAGUCGCUAUCUCUCGCCCUAUACAUCCUCUCAGUCAUAGAGGCGACCAUCUUCCUAGGGAGAGUCUUUAAGUAGACACAGCCUAUCUAUGGUGAU…
MT978150	Tunisia	Tunisia	Malus domestica	Unknown	circular	423	ACGGUCUCGUCUCCUUCCUGAUGAGUCCGUUCCAAGGASGAAACCGUCUCUCCUGACUCCCGGUUCAGUGGUGGUUUGUGUAUCCCACACUGUUACUUCCGGUAACUAGGAGUUUGUAGCGACAUAAGUUUCGUCCUAAAAGGACUCAUCAGGUAGCCUAAUAGACUACGACUUAUGCGGUAGGUCGUGAAUAAGCCCGGAGUACAUUCCCAAUGGAACUAGGGAACCCCUCCGGUCUUAUCCAACCUCUGUUUCGGCAGAGGAUACCGUACUCCACAGCUGUAAGGCUGUGGGCCCGAGAGAAGUCGCUCUCUCUCGCCCUUCACAUCCCUCUCGGCAUUGAGAUGACCAUAGGCCAGGGGUGAGUCCUUAAGUGGACACAGCUGAUCUAAGGCGGUG…
MT127884	China	China	Malus domestica	Qinguan	circular	433	GGAGGCUAUUAGCCUUCCUGAUGAGCUGGUUCCAAGGACGAAACCGUCUCUCCUAACUCCCAGUUUCCGUAGGUCUGUGAUCCCUACCAGUUACUUCUGGUAACCAGGAGUUUGUUGUGACGUAAGUUUCGUCCUAAAAGGACUCAUCAGGUAGCCUAAUAGACUACGACUUACGCGGUAGGUCGUGAAUAAGCCCGGAGUACAUUCCCAAUGGAACUAGGGAACCCCUCCGGUCGUAUCCAACCUCUGUUUCGGCAGAGGAUACCGUACUCCACAGCUGUAAGGCUGUGGGCCCGAGAGAAGUCGCUCUCUCUCGCCCUGUACGUCCUCUCAGGCAUAGAGAUGACCAUUUGCCUAGGGUGAGUCUUUAAGUAGACACAGCCUAUCUAUGGUGACGUA…
MT127883	China	China	Malus domestica	Qinguan	circular	433	GGAGGCUAUUAGCCUUCCUGAUGAGUCCGUUCCAAGGACGAAACCGUCUCUCCUAACUCCCAGUUUCCGUAGGUUAAUAAUCCUCACGGAUUACUUCCGGUAACUUGGGGUUUGUGCCGACAUAAGUUUCGUCCUAAAAGGACUCAUCAGGUAGCCUAAUAGACUACGACUUACGCGGUAGGUCGUGAAUAAGCCCGGAGUACAUUCCCAAUGGAACUAGGGAACCCCUCCGGUCUUAUCCAACCUCUGUUUCGGCAGAGGACACCGUGCUCCACAGCUGUAAGGCUGUGGGCCCGAGAGAAGUCGCUCUCUCUCGCCCUUCACAUCCCUCUCGGCAUUGAGAUGACCAUAGGCCAGAGGUGAGUCCUUAAGUGGACACAGCUGAUCUAAGGCGGUGUG…
MN786530	India	India	Malus domestica	Oregan Spur	circular	434	GGAGGCUAUUAGCCUUCCUGAUGAGUCCGUUCCAAGGACGAAACCGUCUCUCCUGACUCCCGGUUCAGUGGUGGUUUGUGUAUCCCACACUGUUACUUCCGGUAACUAGGAGUUUGCAGCGACAUAAGUUUCGUCCUAAAAGGACUCAUCAGGUAGCCUAAUAGACUACGACUUAUGCGGUAGGUCGUGAAUACGCCCGGAGUACAUCCUCAAUGGAACUAGAGGACCCCUCCGGUCGUAUCCAACCUCUGUUUCGGCAGAGGAUACCGUACUCCAUAGCUGUAAGGCUAUGGGCCCGAGAGAAGUCGCUCUCUCUCGCCCUUCACAUCCCUCUCGGCAUUGAGAUGACCAUAGGCCAGGGGUGAGUCCUUAAGUGGACACAGCUGAUCUAAGGCGGUG…
MN786529	India	India	Malus domestica	Golden Delicious	circular	436	GGAGGCUAUUAGCCUUCCUGAUGAGUCCGUUCCAAGGACGAAACCGUCUCUCCAGACUCCCGGUUCUGGACAGGUUUGAGUUUCCCCUGCAGUUACUUCCGGUAACUUGGAGUUUGUAGCGACAUAAGUUUCGUCCUAAAAGGACUCAUCAGGUAGCCUAAUAGACUACGACUUAUGCGGUAGGUCGUGAAUACGCCCGGAGUACAUCCUCAAUGGAACUAGAGGACCCCUCCGGUCGUAUCCAACCUCUGUUUCGGCAGAGGAUACCGUACUCCACAGCUGUAAGGCUGUGGGCCCGAGAGAAGCGCUCUCUCUCGCCCUUCACAUCCCUCUCGGCAUUGAGAUGACCAUAGGCCAGGGGUGAGCUCUUAAGUGAGCACAGCUGAUCUAAGGCGGUGU…
MK947213	Brazil	Brazil	Malus domestica	cv. Gala	circular	436	GGAGGCUAUUAGCCUUCCUGAUGAGUCCGUUCCAAGGACGAAACCGUCUCUCCUGACUCCCGGUUCUGGUUAGGUUUGGGUAUCCCUACCAGUUACUUCCGGUAACUAGGAGUUUGUAGUGACGUAAGUUUCGUCCUAAAAGGACUCAUCAGGUAGCCUAAUAGACUACGACUUACGCGGUAGGUCGUGAACAAGCCCGGAGUACAUUCCCAAUUGGAACUAGGGAACCCCUCCGGUCUUGUCCAACCUCUGUUUCGGCAGAGGAUACCGUGCUCCACGGUUGGAAGGCCGUGGGCCCGAGAGAAGUCGCUCUCUCUCGCCCUGUACAUCCUCUCAGGCAUAGAGAUGACCAUUUGCCUAGGGUGAGUCUUUAAGUAGACACAGCCUAUCUAUGGUGAU…
MK188705	Canada	Canada	Malus domestica	M26	circular	433	GGAGGCUAUUAGCCUUCCUGAUGAGUCCGUUCCAAGGACGAAACCGUCUCUCCAGACUCCCGGUUCUGGUUGGGUUAGUUAUACCAACUAGUUACUUCCGGUAACUUGGAGUUUGUAGCGACAUAAGUUUCGUCCUAAAAGGACUUAUCAGGUAGCCUAAUAGACUACGACUUAUGCGGUAGGUCGUGAAUAAGGCCGGAGUACAUUCCCAAUGGAACUAGGGAACCCCUCCGGUCUUAUCCAACCUCUUUUUCGGAAGAGGAUACCGUACUCCCAAGCUGUAAGGCUUGGGGCCCGAGAGAAGUCGCUCUCUCUCGCCCUAUACAUCCUCUCAGGCAUAGAGAUGACCAUUUGCCUAGGGUGAGUCUUUAAGUAGACACAGCCUAUCUAUGGUGAUGU…
MK188704	Canada	Canada	Malus domestica	Gala	circular	434	GGAGGCUAUUAGCCUUCCUGAUGAGUCCGUUCCAAGGACGAAACCGUCUCUCCUGACUCCCGGUUCUGGUUAGGUUUGGGUACCCCUACCAGUUACUUCCGGUAACUAGGAGUUUGUAGUGACGUAAGUUUCGUCCUAAAAGAACUCAUCAGGUAGCCUAAUAGACUACGACUUACGCGGUGGGUCGUGAAUAAGCCCGGAGUACAUUCCCAAUGGAACUAGGGAACCCCUCCGGUCUUAUCCAACCUCUGUUUCGGCAGAGGACACCGUGCUCCAUGGCUGGAAGGCCAUGGGCCCGAGAGAAGUCGCUCUCUCUCGCCCUUCACAUCCUCUCAGGCAUAGAGAUGACCAUUUGCCUAGGGUGAGUCUUUAAGUAGACACAGCCUAUCUAUGGCGAUG…
MK188703	Canada	Canada	Malus domestica	Unknown	circular	433	GGAGGCUAUUAGCCUUCCUGAUGAGUCCGUUCCAAGGAUGAAACCGUCUCUCCUAAUUCCCAGUUUCCAUAGGUUAAUUAUCCUCAUGGAUUACUUCUGGUAACCAGGAGUUUGUAGCGACGUAAGUUUCGUCCUAAAAGGACUCAUCAGGUAGCCUAAUAGACUACGACUUACGCGGUGGGUCGUGAAUAAGCCCGGAGUACAUUCCCAAUGGAACUAGGGAACCCCUCCGGUCUUAUCCAACCUCUGUUUCGGCAGAGGACACCGUGCUCCACAGUUGUAAGACUGUGGGCCCGAGAGAAGUCGCUCUCUCUCGCCCCAUACAUCCUCUCAGGCAUAGAGAUGACCAUUUGCCUAGGGUGAGUCUUUAAGUAGACACAGCCUAUCUAUGGCGAUGUA…
MK188702	Canada	Canada	Malus domestica	McIntosh	circular	433	GGAGGCUAUUAGCCUUCCUGAUGAGUCCGUUCCAAGGACAAAACCGUCUCUCCAGACUCCCGGUUCUGGUUGGGUUAGUUAUACCAACUAGUUACUUCCGGUAACUUGGAGUUUGUACAGACAUAAGUUUCGUCCUAAAAGGACUCAUCAGGUAGCCUAUUAGACUACGACUUAUGCGGUAGGUCGUGAAUAAGAACGGAGUACAUCUCCAAUGGAACUAGGAGACCCCUCCGUUCUUAUCCAACCUCUGUUUCGGCAGAGGAUACCGUACUCCCUAGCUGUAAGGCUAGGGGCCCGAGAGAAGUCGCUCUCUCUCGCCCUUUCCAUCCUCUCAGGCAUAGAGAUGACCAUUUGCCUAGGGUGAGUCUUUAAGUAGACACAGCCUAUCUAUGGCGGUGG…
MK188701	Canada	Canada	Malus domestica	McIntosh	circular	433	GGAGGCUAUUAGCCUUCCUGAUGAGUCCGUUCCAAGGACGAAACUGUCUACCCAAACUCCCGGUUCUGGUUGGGUUAGUUAUACCAACUAGUUACUUCCGGUAACCUGGGGUUUGUGUCGACAUAAGUUUCGUCCUAAAAGGAAUCAUCAGGUAGCCUAAUAGACUACGACUUAUGCGGUAGGUCGUGAAUAAGAACGGAGUACAUCUCCAAUGGAACUAGGAGACCCCUCCGUUCUUAUCCAACCUCUGUUUCGGCAGAGGAUACCGUACUCCCUAGCUGUAAGGCUAGGGGCCCGAGAGAAGUCGCUCUCUCUCGCCCUUUCCAUCCUCUCAGGCAUAGAGAUGACCAUUUGCCUAGGGUGAGUCUUUAAGUAGACACAGCCUAUCUAUGGCGAUGG…
MK188700	Canada	Canada	Malus domestica	McIntosh	circular	433	GGAGGCUAUUAGCCUUCCUGAUGAGUCCGUUCCAAGGACGAAACCGUCUCUCCAGACUCCCGGUUCUGGUUGGGUUAGUUAUACCAACUAGUUACUUCCGGUAACUUGGAGUUUGUAUUGACAUAAGUUUCGUCCUAAAAGGACUCAUCAGGUAGCCUAAUAGACUACGACUUAUGCGGUAGGUCGUGAAUAAGAACGGAGUACAUCUCCAAUGGAACUAGGAGACCCCUCCGUUCUUAUCCAACCUCUGUUUCGGCAGAGGAUACCGUACUCCCUAGCUGUAAGGCUAGGGGCCCGAGAGAAGUCGCUCUCUCUCGCCCUGUCCAUCCUCUCAGGCAUAGAGAUGACCAUUUGCCUAGGGUGAGUCUUUAAGUAGACACAGCCUAUCUAUGGCGGUGG…
MK188699	Canada	Canada	Malus domestica	McIntosh	circular	433	GGAGGCUAUUAGCCUUCCUGAUGAGUCCGUUCCAAGGAUGAAACCGUCUCUCCAGACUCCCGGUUCUGGUUGGGUUAGUUAUACCAACUAGUUACUUCCGGUAACUUGGAGUUUGUACAGACAUAAGUUUCGUCCUCAAAGGACUCAUCAGGUAGCCUAUUAGACUACGACUUAUGCGGUAGGUCGUGAAUAAGAACGGAGUACAUCUCCAAUGGAACUAGGAGACCCCUCCGUUCUUAUCCAACCUCUGUUUCGGCAGAGGAUACCGUACUCCCUAGCUGUAAGGCUAGGGGCCUGAGAGAAGUCGCUCUCUCUCGCCCUGUCCAUCCUCUCAGGCAUAGAGAUGACCAUUUGCCUAGGGUAAGUCUUUAAGUAGACACAGCCUAUCUAUGGCGAUGG…
MK188698	Canada	Canada	Malus domestica	Pacific Gala	circular	433	GGAGGCUAUUAGCCUUCCUGAUGAGUCCGUUCCAAGGACAAAACCGUCUCUCCAGACUCCCGGUUCUGGUUGGGUUAGUUAUACCAACUAGUUACUUCCGGUAACUUGGAGUUUGUAGCGACAUAAGUUUCGUCCUAAAAGGACUCAUCAGGUAGCCUAAUAGACUACGACUUAUGCGGUAGGUCGUGAAUAAGGCCGGAGUACAUUCCCAAUGGAACUAGGGAACCCCUCCGGUCUUAUCCAACCUCUUUUUCGGAAGAGGAUACCGUACUCCCAAGCUGUAAGGCUUGGGGCCCGAGAGAAGUCGCUCUCUCUCGCCCUAUACAUCCUCUCAGGCAUAGAGAUGACCAUUUGCCUAGGGUGAGUCUUUAAGUAGACACAGCCUAUCUAUGGUGAUGU…
MK188697	Canada	Canada	Malus domestica	M7	circular	435	GGAGGCUAUUAGCCUUCCUGAUGAGUCCGUUCCAAAGACGAAACCGUCUCUCCUGACUCCCGGUUCUGGUUAGGUCUGUGUAUCCCUACCAGUUACUUCCGGUAACUAGGAGUUUGUAGUGACGUAAGUUUCGUCCUAAGAGGACUCAUCAGGUAGCCUAAUAGACUACGACUUACGCGGUAGGUCGUGAACAAGCCCGGAGUACAUUCCCAAUUGGAACUAGGGAACCCCUCCGGUCUUGUCCAACCUCUGUUUCGGCAGAGGAUACCGUGCUCCACGGCUGGAAGGCCGUGGGCCCGAGAGAAGUCGCUCUCUCUCGCCCUAUACAUCCUCUCAGGCAUAGAGAUGACCAUUUGCCUAGGGUGAGUCUUUAAGUAGACACAGCCUAUCUAUGGUGAU…
MK188696	Canada	Canada	Malus domestica	M26	circular	435	GGAGGCUAUUAGCCUUCCUGAUGAGUCCGUUCCAAGGACGAAACCGUCUCUCCUGACUCCCGGUUCUGGUUAGGUCUGUGUAUCCCUACCAGUUACUUCCGGUAACUAGGAGUUUGUAGUGACGUAAGUUUCGUCCUAAAAGGACUCAUUAGGUAGCCUAAUAGACUACGACUUACGCGGUGGGUCGUGAAUAAGCCCGGAGUACAUUCCCAAUGGAACUAGGGAACCCCUCCGGUCUUAUCCAACCUCUGUUUCGGCAGAGGACACCGUGCUCCAUGGUUGUAAGGCCAUGGGCCCGAGAGAAGUCGCUCUCUCUCGCCCUUCACAUCCUCUCAGGCAUAGAGAUGACCAUUUGCCUAGGGUGAGUCUUUAAGUAGACACAGCCUAUCUAUGGCGAUG…
MK188695	Canada	Canada	Malus domestica	Unknown	circular	434	GGAGGCUAUUAGCCUUCCUGAUGAGUCCGUUCCAAGGAAGAAACCGUCUCUCCUGACUCCCGGUGUCGAUGUGGUACGUGUAUCCCACUCGGCUACUUCCGGUAACUAGGAGUUUGCAGUGACGUAAGUUUCGUCCUAAAAGGACUCAUCAGGUAGCCUAAUAGACUACGACUUACGCGGUAGGUCGUGAAUACGCCCGGAGUACAUUCCCAAUGGAACUAGGGAACCCCUCCGGUCGUAUCCAACCUCUGUUUCGGCAGAGGAUACCGUGCUCCACAGCUGGAAGGCUGUGGGCCCGAGAGAAGCGCUCUCUCUCGCCCUUCUACUCCCCCUCGGCAUAGAGAUGUCCAUAGGCCAGGGGUGAGAUCCAACGGGAUCACAGCUGAUCUAAGGUGGGUA…
MK188694	Canada	Canada	Malus domestica	Unknown	circular	435	GGAGGCUAUUAGCCUUCCUGAUGAGUCCGUUCCAAGGACGAAACCGUCUCUCCUGACUCCCGGUUCUGGUUAGGUCUGUGUAUCCCUACCAGUUACUUCCGGUAACUAGGAGUUUGUAGUGACGUAAGUUUCGUUCUAAAAGGACUCAUCAGGUAGCCUAAUAGACUACGACUUACGCGGUAGGUCGUGAAUAAGCCCGGAGUACAUUCCCAAUGGAACUAGGGAACCCCUCCGGUCUUAUCCAACCUCUGUUUCGGCAGAGGAUACCGUGCUCCACGGCUGGAAGGCCGUGGGCCCGAGAGAAGUCGCUCUCUCUCGCCCUUUACAUCCUCUCAGGCAUAGAGAUGACCAUUUGCCUAGGGUGAGUCUUUAAGUAGACACAGCCUAUCUAUGGCGAUG…
MK188693	Canada	Canada	Malus domestica	Cortland	circular	434	GGAGGCUAUUAGCCUUCCUGAUGAGUCCGUUCCAAGGACGAAACCGUCUACCCAGACUCCCGGUUCUGGUUGGGUUAGUAUACCAACUAGUUACUUCCGGUAACUUGGGGUUUGUGUUGACGUAAGUUUCGUCCUAAAAGGGCUCAUCAGGUAGCCUAAUAGACUACGACUUACGCGGUAGGUCGUGAAUAAGGCCGGAGUACAUUCCCUAUGGAACUAAGGGAACCCCUCCGGUCUUAUCCAACCUCUGUUUCGGCAGAGGAUACCGUGCUCCCAAGCUGUAAGGCUUGGGGCCCGAGAGAAGUCGCUCUCUCUCGCCCUGUCCAUCCUCUCAGGCAUAGAGAUGACCAUUUGCCUAGGGUGAGUCUUUAAGUAGACACAGCCUAUCUAUGGCGAUGG…
MK188692	Canada	Canada	Malus domestica	Red Gravenstein	circular	433	GGAGGCUAUUAGCCUUCCUGAUGAGUCCGUUCCAAGGACGAAACCGUCUCUCCUGACUCCCGGUUCUGGUUGGGGACUGUACCAACCAGUUACUUCCGGUAACUAGGAGUUUGUAGUGACGUAAGUUUCGUCCUAAGAGGACUAAUUAGGUAGCCUAAUAGACUACGACUUACGUGGUGGGUCGUGAACAAGCCCGGAGUACAUUCCCUAUUGGAACUAAGGGAACCCCUCCGGUCUUGUCCAACCUCUGUUUCGGCAGAGGACACCGCGCUCCAUAGCUGUAAGGCUAUGGGCCCGAGAGAAGUCGCUCUCUCUCGCCCUUCACAACCUUCUCGGCAUUGAGAUGACCAUAGGCCAGAAGUGAGUCUUUAAGUAGACACAGCUGAUCUAAGGCGUUGU…
MK188691	Canada	Canada	Malus domestica	Fuji Red Sport Nagano 1	circular	434	GGAGGCUAUUAGCCUUCCUGAUGAGUCCGUUCCAAGGAGGAAACCGUCUCUCCAGACUCCCGGUUCUGGUUGGGUUAGUAUACCAACUAGUUACUUCCGGUAACUUGGAGUUUGUAGUGACGUAAGUUUCGUCCUAAGAGGACUCAUCAGGUAGCCUAAUAGACUACGACUUACGCGGUAGGUCGUGAACAAGCCCGGAGUACAUUCCCAAUUGGAACUAGGGAACCCCUCCGGUCUUGUCCAACCUCUGUUUCGGCAGAGGAUACCGUGCUCCCAAGCUGUAAGGCUUGGGGCCCGAGAGAAGUCGCUCUCUCUCGCCCUUUACGUCCUCUCAGGCAUAGAGAUGACCAUUUGCCUAGGGUGAGUCUUUAAGUAGACACAGCCUAUCUAUGGCGACGU…
MK188690	Canada	Canada	Malus domestica	McIntosh	circular	433	GGAGGCUAUUAGCCUUCCUGAUGAGUCCGUUCCAAGGACGAAACCGUCUCCCCAGACUCCCGGUUCUGGUUGGGUUAGUUAUACCAACUAGUUACUUCCGGUAACUUGGGGUUUGUGUUGACAUAAGUUUCGUCCUAAAAGGACUCAUCAGGUAGCCUAAUAGACUACGACUUAUGCGGUAGGUCGUGAAUAAGAACGGAGUACAUCUCCAAUGGAACUAGGAGACCCCUCCGUUCUUAUCCAACCUCUGUUUCGGCAGAGGAUACCGUACUCCCUAGCUGUAAGGCUAGGGGCCCGAGAGAAGUCGCUCUCUCUCGCCCUUUCCAUCCUCUCAGGCAUAGAGAUGACCAUUUGCCUAGGGUGAGUCUUUAAGUAGACACAGCCUAUCUAUGGCGAUGG…
MK188689	Canada	Canada	Malus domestica	McIntosh	circular	433	GGAGGCUAUUAGCCUUCCUGAUGAGUCCGUUCCAAGGACAAAACCGUCUACCCAAACUCCCGGUUCUGGUUGGGUUAGUAAUACCAACUAGUUACUUCCGGUAACCUGGGGUUUGUGCCGACAUAAGUUUCGUCCUAAAAGGACUCAUCAGGUAGCCUACUAGACUACGACUUAUGCGGUAGGUCGUGAAUAAGAACGGAGUACAUCUCCAAUGGAACUAGGAGACCCCUCCGUUCUUAUCCAACCUCUGUUUCGGCAGAGGAUACCGUACUCCCUAGCUGUAAGGCUAGGGGCCCGAGAGAAGUCGCUCUCUCUCGCCCUUUCCAUCCUCUCAGGCAUAGAGAUGACCAUUUGCCUAGGGUGAGUCUUUAAGUAGACACAGCCUAUCUAUGGCGAUGG…
MK188688	Canada	Canada	Malus domestica	Cortland	circular	434	GGAGGCUAUUAGCCUUCCUGAUGAGUCCGUUCCAAGGAUGAAACCGUCUACCCAGACUCCCGGUUCUGGUUGGGUUAGUAUACCAACUAGUUACUUCCGGUAACUUGGGGUUUGUGCCGACAUAAGUUUCGUCCUAAAAGGACUCAUCAGGUAGCCUAAUAGACUACGACUUAUGCGGUAGGUCGUGAAUAAGGCCGGAGUACAUUCCCUAUGGAACUAAGGGAACCCCUCCGGUCUUAUCCAACCUCUGUUUCGGCAGAGGAUACCGUACUCCCAAGCUGUAAGGCUUGGGGCCCGAGAGAAGUCGCUCUCUCUCGCCCUGUCCAUCCUCUCAGGCAUAGAGAUGACCAUUUGCCUAGGGUGAGUCUUUAAGUAGACACAGCCUAUCUAUGGUGAUGG…
MK188687	Canada	Canada	Malus domestica	Cortland	circular	434	GGAGGCUAUUAGCCUUCCUGAUGAGUCCGUUCCAAGGACGAAACCGUCUACCCAGACUCCCGGUUCUGGUUGGGUUAGUAUACCAACUAGUUACUUCCGGUAACUUGGGGUUUGUGUCGACAUAAGUUUCGUCCUAAAAGGACUCAUCAGGUAGCCUAAUAGACUACGACUUAUGCGGUAGGUCGUGAAUAAGACCGGAGUACAUUCCCUAUGGAACUAAGGGAACCCCUCCGGUCUUAUCCAACCUCUGUUUCGGCAGAGGAUACCGUACUCCCAAGCUGUAAGGCUUGGGGCCCGAGAGAAGUCGCUCUCUCUCGCCCUGUCCAUCCUCUCAGGCAUAGAGAUGACCAUUUGCCUAGGGUGAGUCUUUAAGUAGACACAGCCUAUCUAUGGUGAUGG…
MK188686	Canada	Canada	Malus domestica	Cortland	circular	434	GGAGGCUAUUAGCCUUCCUGAUGAGUCCGUUCCAAGGACGAAACCGUCUACCCAGACUCACGGUUCUGGUUGGGUUAGUAUACCAACUAGUUACUUCCGGUAACUUGGGGUUUGUGUCGACGUAAGUUUCGUCCUAAAAGAACUCAUCAGGUAGCCUAAUAGACUACGACUUACGCGGUAGGUCGUGAAUAAGGCCGGAGUACAUUCCCUAUGGAACUAAGGGAACCCCUCCGGUCUUAUCCAACCUCUGUUUCGGCAGAGGAUACCGUGCUCCCAAGCUGUAAGGCUUGGGGCCCGAGAGAAGUCGCUCUCUCUCGCCCUGUCCAUCCUCUCAGGCAUAGAGAUGACCAUUUGCCUAGGGUGAGUCUUUAAGUAGACACAGCCUAUCUAUGGCGAUGG…
MH643727	Italy	Italy	Malus domestica	Mela Rosa Guadagno	circular	434	GGAGGCUAUUAGCCUUCCUGAUGAGUCCGUUCCAAGGACGAAACCGUCUCUCCAGACUCCCGGUUCUGUGGUGGUUUGUGUAUCCCACACAGUUACUUCCGGUAACUUGGAGUUUGUAGCGACAUAAGUUUCGUCCUAAAAGGACUCAUCAGGUAGCCUAAUAGACUACGACUUAUGCGGUAGGUCGUGAAUACGCCCGGAGUACAUCUCCAAUGGAACUAGGAGACCCCUCCGGUCGUAUCCAACCUCUGUUUCGGCAGAGGAUACCGUGCUCCACAGCUGGAAGGCUGUGGGCCCGAGAGAAGCGCUCUCUCUCGCCCUUCUACUCCCCCUCGGCAUUGAGAUGUCCAUAGGCCAGGGGUGAGAUCCAACGGGAUCACAGCUGAUCUAAGGUGGGUA…
MH643726	Italy	Italy	Malus domestica	Mela Rosa Guadagno	circular	434	GGAGGCUAUUAGCCUUCCUGAUGAGUCCGUUCCAAGGACGAAACCGUCUCUCCAGACUCCCGGUUCUGUGGUGGUUUGUGUAUCCCACACAGUUACUUCCGGUAACUUGGAGUUUGUAGCGACAUAAGUUUCGUCCUAAAAGGACUCAUCAGGUAGCCUAAUAGACUACGACUUAUGCGGUAGGUCGUGAAUACGCCCGGAGUACAUCUCCAAUGGAACUAGGAGACCCCUCCGGUCGUAUCCAACCUCUGUUUCGGCAGAGGAUACCGUGCUCCACAGCUGGAAGGCUGUGGGCCCGAGAGAAGCGCUCUCUCUCGCCCUUCUACUCCCCCUCGGCAUUGAGAUGUCCAUAGGCCAGGGGUGAGAUCCAACGGGAUUACAGCUGAUCUAAGGUGGGUA…
MH643725	Italy	Italy	Malus domestica	Mela Rosa Guadagno	circular	434	GAAGGCUAUUAGCCUUCCUGAUGAGUCCGUUCCAAGGACGAAACCGUUUCUCCAGACUCCCGGUUCUGUGGUGGUUUGUGUAUCCCACACAGUUACUUCCGGUAACUUGGAGUUUGUAGCGACAUAAGUUUCGUCCUAAAAGGACUCAUCAGGUAGCCUAAUAGACUACGACUUAUGCGGUAGGUCGUGAAUACGCCCGGAGUACAUCUCCAAUGGAACUAGGAGACCCCUCCGGUCGUAUCCAACCUCUGUUUCGGCAGAGGAUACCGUGCUCCACAGCUGGAAGGCUGUGGGCCCGAGAGAAGCGCUCUCUCUCGCCCUUCUACUCCCCCUCGGCAUAGAGAUGUCCAUAGGCCAGGGGUGAGAUCCAACGGGAUCACAGCUGAUCUAAGGUGGGUA…
MH643724	Italy	Italy	Malus domestica	Mela Rosa Guadagno	circular	434	GGAGGCUAUUAGCCUUCCUGAUGAGUCCGUUCCAAGGACGAAACCGUUUCUCCAGACUCCCGGUUCUGUGGUGGUUUGUGUAUCCCACACAGUUACUUCCGGUAACUUGGAGUUUGUAGCGACAUAAGUUUCGUCCUAAAAGGACUCAUCAGGUAGCCUAAUAGACUACGACUUAUGCGGUAGGUCGUGAAUACGCCCGGAGUACAUCUCCAAUGGAACUAGGAGACCCCUCCGGUCGUAUCCAACCUCUGUUUCGGCAGAGGAUACCGUGCUCCAUAGCUGGAAGGCUGUGGGCCCGAGAGAAGCGCUCUCUCUCGCCCUUCUACCCCCCCUCGGCAUAGAGAUGUCCAUAGGCCAGGGGUGAGAUCCAACGGGAUCACAGCUGAUCUAAGGUGGGUA…
MH643723	Italy	Italy	Malus domestica	Mela Rosa Guadagno	circular	434	GAAGGCUAUUAGCCUUCCUGAUGAGUCCGUUCCAAGGACGAAACCGUUUCUCCAGACUCCCGGUUCUGUGGUGGUUUGUGUAUCCCACACAGUUACUUCCGGUAACUUGGAGUUUGUAGCGACAUAAGUUUCGUCCUAAAAGGACUCAUCAGGUAGCCUAAUAGACUACGACUUAUGCGGUAGGUCGUGAAUACGCCCGGAGUACAUCUCCAAUGGAACUAGGAGACCCCUCCGGUCGUAUCCAACCUCCGUUUCGGCAGAGGAUACCGUGCUCCACAGCUGGAAGGCUGUGGGCCCGAGAGAAGCGCUCUCUCUCGCCCUUCUACUCCCCCUCGGUAUUGAGAUGUCCAUAGGCCAGGGGUGAGAUCCAACGGGAUCACAGCUGAUCUAAGGUGGGUA…
MH643722	Italy	Italy	Malus domestica	Mela Rosa Guadagno	circular	434	GGAGGCUAUUAGCCUUCCUGAUGAGUCCGUUCCAAGGACGAAACCGUUUCUCCAGACUCCCGGUUCUGUGGUGGUUUGUGUAUCCCACACAGUUACUUCCGGUAACUUGGAGUUUGUAGCGACAUAAGUUUCGUCCUAAAAGGACUCAUCAGGUAGCCUAAUAGACUACGACUUAUGCGGUAGGUCGUGAAUACGCCCGGAGUACAUCUCCAAUGGAACUAGGAGACCCCUCCGGUCGUAUCCAACCUCUGUUUCGGCAGAGGAUACCGUGCUCCACAGCUGGAAGGCUGUGGGCCCGAGAGAAGCGCUCUCUCUCGCCCUUCUACUCCCCCUCGGCAUUGAGAUGUCCAUAGGCCAGGGGUGAGAUCCAACGGGAUCACAGCUGAUCUAAGGUGGGUA…
MH643721	Italy	Italy	Malus domestica	Mela Rosa Guadagno	circular	434	GGAGGCUAUUAGCCUUCCUGAUGAGUCCGUUCCAAGGACGAAACCGUUUCUCCAGACUCCCGGUUCUGUGGUGGUUUGUGUAUCCCACACAGUUACUUCCGGUAACUUGAAGUUUGUAGCGACAUAAGUUUCGUCCUAAAAGGACUCAUCAGGUAGCCUAAUAGACUACGACUUAUGCGGUAGGUCGUGAAUACGCCCGGAGUACAUCUCCAAUGGAACUAGGAGACCCCUCCGGUCGUAUCCAACCUCUGUUUCGGCAGAGGAUACCGUGCUCCACAGCUGGAAGGCUGUGGGCCCGAGAGAAGCGCUCUCUCUCGCCCUUCUACUCCCCCUCGGCAUAGAGAUGUCCAUAGGCCAGGGGUGAGAUCCAACGGGAUCACAGCUGAUCUAAGGUGGGUA…
MH643720	Italy	Italy	Malus domestica	Mela Rosa Guadagno	circular	434	GGAGGCUAUUAGCCUUCCUGAUGAGUCCGUUCCAAGGACGAAACCGUUUCUCCAGACUCCCGGUUCUGUGGUGGUUUGUGUAUCCCACGCAGUUACUUCCGGUAACUUGGAGUUUGUAGCGACAUAAGUUUCGUCCUAAAAGGACUCAUCAGGUAGCCUAAUAGACUACGACUUAUGCGGUAGGUCGUGAAUACGCCCGGAGUACAUCUCCAAUGGAACUAGGAGACCCCUCCGGUCGUAUCCAACCUCUGUUUCGGCAGAGGAUACCGUACUCCACAGCUGGAAGGCUGUGGGCCCGAGAGAAGCGCUCUCUCUCGCCCUUCUACUCCCCCUCGGCAUUGAGAUGUCCAUAGGCCAGGGGUGAGAUCCAACGGGAUCACAGCUGAUCUAAGGUGGGUA…
MH643719	Italy	Italy	Malus domestica	Mela Rosa Guadagno	circular	434	GGAGGCUAUUAGCCUUCCUGAUGAGUCCGUUCCAAGGACGAAACCGUCUCUCCAGACUCCCGGUUCUGUGGUGGUUUGUGUAUCCCACACAGUUACUUCCGGUAACUUGGAGUUUGUAGUGACAUAAGUUUCGUCCUAAAAGGACUCAUCAGGUAGCCUAAUAGACUACGACUUAUGCGGUAGGUCGUGAAUACGCCCGGAGUACAUCUCCAAUGGAACUAGGAGACCCCUCCGGUCGUAUCCAACCUCUGUUUCGGCAGAGGAUACCGUGCUCCACAGCUGGAAGGCUGUGGGCCCGAGAGAAGCGCUCUCUCUCGCCCUUCUACUCCCCCUCGGCAUUGAGAUGUCCAUAGGCCAGGGGUGAGAUCCAACGGGAUCACAGCUGAUCUAAGGUGGGUA…
MH643718	Italy	Italy	Malus domestica	Mela Rosa Guadagno	circular	434	GGAGGCUAUUAGCCUUCCUGAUGAGUCCGUUCCAAGGACGAAACCGUCUCUCCAGACUCCCGGUUCUGUGGUGGUCUGUGUAUCCCACACAGUUACUUCCGGUAACUUGGAGUUUGUAGCGACAUAAGUUUCGUCCUAAAAGGACUCAUCAGGUAGCCUAAUAGACUACGACUUAUGCGGUAGGUCGUGAAUACGCCCGGAGUACAUCUCCAAUGGAACUAGGAGACCCCUCCGGUCGUAUCCAACCUCUGUUUCGGCAAAGGAUACCGUGCUCCACAGCUGGAAGGCUGUGGGCCCGAGAGAAGCGCUCUCUCUCGCCCUUCUACUCCCCCUCGGCAUUGAGAUGUCCAUAGGCCAGGGGUGAGAUCCAACGGGAUCACAGCUGAUCUAAGGUGGGUA…
MH643717	Italy	Italy	Malus domestica	Mela Rosa Guadagno	circular	434	GGAGGCUAUUAGCCUUCCUGAUGAGUCCGUUCCAAGGACGAAACCGUCUCUCCAGACUCCCGGUUCUGUGGUGGUUUGUGUAUCCCACACAGUUACUUCCGGUAACUUGGAGUUUGUAGCGACAUAAGUUUCGUCCUAAAAGGACUCAUCAGGUAGCCUAAUAGACUACGACUUAUGCGGUAGGUCGUGAAUACGCCCGGAGUACAUCUCCAAUGGAACUAGGAGACCCCUCCGGUCGUAUCCAACCUCUGUUUCGGCCGAGGAUACCGUGCUCCACAGCUGGAAGGCUGUGGGCCCGAGAGAAGCGCUCUCUCUCGCCCUUCUACUCCCCCUCGGCAUUGAGAUGUCCAUAGGCCAGGGGUGAGAUCCAACGGGAUCACAGCUGAUCUAAGGUGGGUA…
MH643716	Italy	Italy	Malus domestica	Mela Rosa Guadagno	circular	434	GGAGGCUAUUAGCCUCCCUGAUGAGUCCGUUCCAAGGACGAAACCGUCUCUCCAGACUCCCGGUUCUGUGGUGGUUUGUGUAUCCCACACAGUUACUUCCGGUAACUUGGAGUUUGUAGCGACAUAAGUUUCGUCCUAAAAGGACUCAUCAGGUAGCCUAAUAGACUACGACUUAUGCGGUAGGUCGUGAAUACGCCCGGAGUACAUCUCCAAUGGAACUAGGAGACCCCUCCGGUCGUAUCCAACCUCUGUUUCGGCAGAGGAUACCGUGCUCCACAGCUGGAAGGCUGUGGGCCCGAGAGAAGCGCUCUCUCUCGCCCUUCUACUCCCCCUCGGCAUAGAGAUGUCCAUAGGCCAGGGGUGAGAUCCAACGGGAUCACAGCUGAUCUAAGGUGGGUA…
MH643715	Italy	Italy	Malus domestica	Mela Rosa Guadagno	circular	434	GGAGGCUAUUAGCCUUCCUGAUGAGUCCGUUCCAAGGACGAAACCGUCUCUCCAGACUCCCGGUUCUGUGGUGGUUUGUGUAUCCCACACAGUUACUUCCGGUAACUUGGAGUUUGUAGCGACAUAAGUUUCGUCCUAAAAGGACUCAUCAGGUAGCCUAAUAGACUACGACUUAUGCGGUAGGUCGUGAAUACGCCCGGAGUACAUCUCCAAUGGAAUUAGGAGACCCCUCCGGUCGUAUCCAACCUCUGUUUCGGCAGAGGAUACCGUGCUCCACAGCUGGAAGGCUGUGGGCCCGAGAGAAGCGCUCUCUCUCGCCCUUCUACUCCCCCUCGGCAUAGAGAUGUCCAUAGGCCAGGGGUGAGAUCCAACGGGAUCACAGCUGAUCUAAGGUGGGUA…
MH643714	Italy	Italy	Malus domestica	Mela Rosa Guadagno	circular	434	GGAGGCUAUUAGCCUUCCUGAUGAGUUCGUUCCAAGGACGAAACCGUCUCUCCAGACUCCCGGUUCUGUUGUGGUUUGUGUAUCCCACACAGUUACUUCCGGUAACUUGGAGUUUGUAGCGACAUAAGUUUCGUCCUAAAAGGACUCAUCAGGUAGCCUAAUAGACUACGACUUAUGCGGUAGGUCGUGAAUACGCCCGGAGUACAUCUCCAAUGGAACUAGGAGACCCCUCCGGUCGUAUCCAACCUCUGUUUCGGCAGAGGAUACCGUGCUCCACAGCUGGAAGGCUGUGGGCCCGAGAGAAGCGCUCUCUCUCGCCCUUCUACUCCCCCUCGGCAUUGAGAUGUCCAUAGGCCAGGGGUGAGAUCCAACGGGAUCACAGCUGAUCUAAGGUGGGUA…
MH643713	Italy	Italy	Malus domestica	Mela Rosa Guadagno	circular	434	GGAGGCUAUUAGCCUUCCUGAUGAGUCCGUUCCAAGGACGAAACCGUCUCUCCAGACUCCCGGUUCUGUGGUGGUUUGUGUAUCCCACACAGUUACUUCCGGUAACUUGGAGUUUGUAGCGACAUAAGUUUCGUCCUAAAAGGACUCAUCAGGUAGCCUAAUAGACUACGACUUAUGCGGUAGGUCGUGAAUACGCCCGGAGUACAUCUCCAAUGGAACUAGGAGACCCCUCCGGUCGUAUCCAACCUCUGUUUCGGCAGAGGAUACCGUGCUCCACAGCUGGAAGGCUGUGGGCCCGAGAGAAGCGCUCUCUCUCGCCCUUCUACUCCCCCUCGGCAUAGAGAUGUCCAUAGGCCAGGGGUGAGAUCCAACGGGAUCACAGCUGAUCUAAGGUGGGUA…
MH643712	Italy	Italy	Malus domestica	Mela Rosa Guadagno	circular	434	GGAGGCUAUUAGCCUUCCUGAUGAGUCCGUUCCAAGGACGAAACCGUCUCUCCAGACUCCCGGUUCUGUAGUGGUUUGUGUAUCCCACACAGUUACUUCCGGUAACUUGGAGUUUGUAGCGACAUAAGUUUCGUCCUAAAAGGACUCAUCAGGUAGCCUAAUAGACUACGACUUAUGCGGUAGGUCGUGAAUACGCCCGGAGUACAUCUCCAAUGGAGCUAGGAGACCCCUCCGGUCGUAUCCAACCUCUGUUUCGGCAGAGGAUACCGUGCUCCACAGCUGGAAGGCUGUGGGCCCGAGAGAAGCGCUCUCUCUCGCCCUUCUACUCCCCCUCGGCAUAGAGAUGUCCAUAGGCCAGGGGUGAGAUCCAACGGGAUCACAGCUGAUCUAAGGUGGGUA…
MH643711	Italy	Italy	Malus domestica	Agostinella	circular	434	GAAGGCUAUUAGCCUUCCUGAUGAGUCCGUUCCAAGGACGAAACCGUUUCUCCAGACUCCCGGUUCUGAGGUGGUUUGUGUAUCCCACUCAGUUACUUCCGGUAACUUGGAGUUUGUAGUAACGUAAGUUUCGUCCUAAAAGGACUCAUCAGGUAGCCUAAUAGACUACGACUUACGCGGUAGGUCGUGAAUAAGGCCGGAGUACAUUCUCUAUGGAACUAAGGGAACCCCUCCGGUCUUAUCCAACCUCUGUUUCGGCAGAGGAUACCGUGCUCCACAGCUGUAAGGCUGUGGGCCCGAGAGAAGCGCUCUCUCUCGCCCUUCUGCUCCCCCUCGGCAUUGAGAUGUCCAUAGGCCAGGGGUGAGAUCCAACGGGAUCACAGCUGAUCUAAGGUGGGC…
MH643710	Italy	Italy	Malus domestica	Agostinella	circular	434	GGAGGCUAUUAGCCUUCCUGAUGAGUCCGUUCCAAGGACGAAACCGUUUCUCCAGACUCCCGGUUCUGAAGUGGUUUGUGUAUCCCACUCAGUUACUUCCGGUAACUUGGAGUUUGUAUUAACGUAAGUUUCGUCCUAAAAGGACUCAUCAGGUAGCCUAUUAGACUACGACUUACGCGGUAGGUCGUGAAUAAGGCCGGAGUACAUUCCCUAUGGAACUAAGGGAACCCCUCCGGUCUUAUCCAACCUCUGUUUCGGCAGAGGAUACCGUGCUCCACAGCUGUAAGGCUGUGGGCCCGAGAGAAGCGCUCUCUCUCGCCCUUCUGCUCCCCCUCGGCAUUGAGAUGUCCAUAGGCCAGGGGUGAGAUCCAACGGGAUCACAGCUGAUCUAAGGUGGGC…
MH643709	Italy	Italy	Malus domestica	Agostinella	circular	434	GGAGGCUAUUAGCCUUCCUGAUGAGUCCGUUCCAAGGACGAAACCGUUUCUCCAGACUCCCGGUUCUGAGGUGGUUUGUGUAUCCCACUCAGUUACUUCCGGUAACUUGGAGUUUGUUGUAACGUAAGUUUCGUCCUAAAAGGACUCAUCAAGUAGCCUAAUAGACUACGACUUACGCGGUAGGUCGUGAAUAAGGCCGGAGUACAUUCCCUAUGGAACUAAGGGAACCCCUCCGGUCUUAUCCAACCUCUGUUUCGGCAGAGGAUACCGUGCUCCACAGCUGUAAGGCUGUGGGCCCGAGAGAAGCGCUCUCUCUCGCCCUUCUGCUCCCCCUCGGCAUUGAGAUGUCCAUAGGCCAGGGGUGAGAUCCAACGGGAUCACAGCUGAUCUAAGGUGGGC…
MH643708	Italy	Italy	Malus domestica	Agostinella	circular	434	GGAGGCUAUUAGCCUUCCUGAUGAGUCCGUUCCAAGGACGAAACCGUUUCUCCAGACUCCCGGUUCUGAGGUGGUUUGUGUAUCCCACUCAGUUACUUCCGGUAACUUGGAGUUUGUAGUAACGUAAGUUUCGUCCUAAAAGGACUCAUCAGGUAGCCUAAUAGACUACGACUUACGCGGUAGGUCGUGAAUAAGGCCGGAGUACAUUCCCUAUGGAACUAAGGGAACCCCUCCGGUCUUAUCCAACCUCUGUUUCGGCAGAGGAUACCGUGCUCCACAGCUGUAAGGCUGUGGGCCCGAGAGAAGCGCUCUCUCUCGCCCUUCUGCUCCCCCUCGGCAUUGAGAUGUCCAUAGGCCAGGGGUGAGAUCCAACGGGAUCACAGCUGAUCUAAGGUGGGC…
MH643707	Italy	Italy	Malus domestica	Agostinella	circular	434	GGAGGCUAUUAGCCUUCCUGAUGAGUCCGUUCCAAGGACGAAACCGUUUCUCCAGACUCCCGGUUCUGAGGUGGUUUGUGUAUCCCACUCAGUUACUUCCGGUAACUUGGAGUUUGUAGUAACGUAAGUUUCGUCCUAAAAGGACUCAUCAGGUAGCCUAAUAGACUACGACUUACGCGGUAGGUCGUGAAUAAGGCCGGAGUACAUUCCCUAUGGAACUAAGGGAACCCCUCCGGUCUUAUCCAACCUCUGUUUCGGCAGAGGAUACCGUGCUCCACAGCAGUAAGGCUGUGGGCCCGAGAGAAGCGCUCUCUCUCGCCCUUCUGCUCCCCCUCGGCAUUGAGAUGUCCAUAGGCCAGGGGUGAGAUCCAACGGGAUCACAGCUGAUCUAAGGUGGGC…
MH643706	Italy	Italy	Malus domestica	Agostinella	circular	434	GAAGGCUAUUAGCCUUCCUGAUGAGUCCGUUCCAAGGACGAAACCGUUUCUCCAGACUCCCGGUUCUGAGGUGGUUUGUGUAUCCCACUCAGUUACUUCCGGUAACUUGGAGUUUGUUGUAACGUAAGUUUCGUCCUAAAAGGACUCAUCAGGUAGCCUAAUAGACUACGACUUACGCGGUAGGUCGUGAAUAAGGCCGGAGUACAUUCCCUAUGGAACUAAGGGGACCCCUCCGGUCUUAUCCAACCUCUGUUUCGGCAGAGGAUACCGUGCUCCACAGCUGUAAGGCUGUGGGCCCGAGAGAAGCGCUCUCUCUCGCCCUUCUGCUCCCCCUCGGCAUUGAGAUGUCCAUAGGCCAGGGGUGAGAUCCAACGGGAUCACAGCUGAUCUAAGGUGGGC…
MH643705	Italy	Italy	Malus domestica	Agostinella	circular	434	GGAGGCUAUUAGCCUUCCUGAUGAGUCCGUUCCAAGGACGAAACCGUUUCUCCAGACUCCCGGUUCUGAGGUGGUUUGUGUAUCCCACUCAGUUACUUCCGGUAACUUGGAGUUUGUAGUAAUGUAAGUUUCGUCCUAAAAGGACUCAUCAGGUAGCCUAAUAGACUACGACUUACGCGGUAGGUCGUGAAUAAGGCCGGAGUACAUUUCCUAUGGAACUAAGGGAACCCCUCCGGUCUUAUCCAACCUCUGUUUCGGCAGAGGAUACCGUGCUCCACAGCUGUAAGGCUGUGGGCCCGAGAGAAGCGCUCUCUCUCGCCCUUCUGCUCCCCCUCGGCAUUGAGAUGUCCAUAGGCCAGGGGUGAGAUCCAACGGGAUCACAGCUGAUCUAAGGUGGGC…
MH643704	Italy	Italy	Malus domestica	Agostinella	circular	434	GGAGGCUAUUAGCCUUCCUGAUGAGUCCGUUCCAAGGACGAAACCGUUUCUCCAGACUCCCGGUUCUGAGGUGGUUUGUGUAUCCCACUCAGUUACUUCCGGUAACUUGGAGUUUGUAGUAACGUAAGUUUCGUCCUAAAAGGACUCAUCAGGUAGCCUAAUAGACUACGACUUACGCGGUAGGUCGUGAAUAAGGCCGGAGUACAUUCCCUAUGGAACUAAGGGAACCCCUCCGGUCUUAUCCAACCUCUGUUUCGGCAGAGGAUACCGUGCUCCACAGCUGUUAGGCUGUGGGCCCGAGAGAAGCGCUCUCUCUCGCCCUUCUGCUCCCCCUCGGCAUUGAGAUGUCCAUAGGCCAGGGGUGAGAUCCAACGGGAUCACAGCUGAUCUAAGGUGGGC…
MH643703	Italy	Italy	Malus domestica	Agostinella	circular	434	GGAGUCUAUUAGGCUCCCUGAUGAGUCCGUUCCAAGGACGAAACCGUCUCUCCAGACUCCCGGUUCAGUGGUGGUUUGUGUAUCCCACACUGUUACUUCCGGUAACUUGGAGUUUGUAGCGACGUAAGUUUCGUCCUAAAAGGACUCAUCAGGUAGCCUAAUAGACUACGACUUAUGCGGUAGGUCGUGAAUACGCCCGGAGUACAUUUCCAAUGGAACUAGGGAACCCCUCCGGUCGUAUCCAACCUCUGUUUCGGCAGAGGAUACCGUGCUCCACAGCUGGAAGGCUGUGGGCCCGAGAGAAGCGCUCUCUCUCGCCCCUCUAUUCCCUCUCGGCAUAGAGAUGUCCAUAGGCCAGAGGUGAGAUCCAACGGGAUCACAGCUGAUCUAAGGCGGAUA…
MH643702	Italy	Italy	Malus domestica	Agostinella	circular	434	GGAGGCUAUUAGCCUUCCUGAUGAGUCCGUUCCAAGGACGAAACCGUUUCUCCAGACUCCCGGUUCUGAGGUGGUUUGUGUAUCCCACUCAGUUACUUCCGGUAACUUGGAGUUUGUAGUAACGUAAGUUUCGUCCUAAAAGGACUCAUCAGGUAGCCUAAUAGACUACGACUUAUGCGGUAGGUCGUGAAUAAGGCCGGAGUACAUUCCCUAUGGAACUAAGGGAACCCCUCCGGUCUUAUCCAACCUCUGUUUCGGCAGAGGAUACCGUGCUCCACAGCUGUAAGGCUGUGGGCCCGAGAGAAGCGCUCUCUCUCGCCCUUCUGCUCCCCCUCGGCAUAGAGAUGUCCAUAGGCCAGGGGUGAGAUCCAACGGGAUCACAGCUGAUCUAAGGUGGGC…
MH643701	Italy	Italy	Malus domestica	Agostinella	circular	434	GGAGGCUAUUAGCCUUCCUGAUGAGUCCGUUCCAAGGACGAAACCGUCUACCCAGACUCCCGGUGUCGAGGUGGUUUGUGUAUCCCACUCGGCUACUUCCGGUAACUUGGGGUUUGUGUCGACAUAAGUUUCGUCCUAAAAGGACUCAUCAGGUAGCCUAAUAGACUACGACUUAUGCGGUAGGUCGUGAAUACGCCCGGAGUACAUCUCCAAUGGAACUAGGAGACCCCUCCGGUCGUAUCCAACCUCUGUUUCGGCAGAGGAUACCGUACUCCACAGCUGUAAGGCUGUGGGCCCGAGAGAAGCGCUCUCUCUCGCCCUUCUGCUCCCCCUCGGCAUUGAGAUGUCCAUAGGCCAGGGGUGAGAUCCAACGGGAUCACAGCUGAUCUAAGGUGGGCA…
MH643700	Italy	Italy	Malus domestica	Agostinella	circular	434	GGAGGCUAUUAGCCUUCCUGAUGAGUCCGUUCCAAGGACGAAACCGUCUUCCCAGACUCCCGGUGUCGAGGUGGUUUGUGUAUCCCACUCGGCUACUUCCGGUAACUUGGGGUUUGUGCUGACAUAAGUUUCGUCCUAAAAGGACUCAUCAGGUAGCCUAAUAGACUACGACUUAUGCGGUAGGUCGUGAAUACGCCCGGAGUACAUCUCCAAUGGCACUAGGAGACCCCUCCGGUCGUAUCCAACCUCUGUUUCGGCAGAGGAUACCGUACUCCACAGCUGUAAGGCUGUGGGCCCGAGAGAAGCGCUCUCUCUCGCCCUUCUGCUCCCCCUCGGCAUAGAGAUGUCCAUAGGCCAGGGGUGAGAUCCAACGGGAUCACAGCUGAUCUAAGGUGGGCA…
MH643699	Italy	Italy	Malus domestica	Agostinella	circular	434	GGAGGCUAUUAGCCUUCCUGAUGAGUCCGUUCCAAGGACGAAACCGUCUUCCCAGACUCCCGGUGUCGAGGUGGUUUGUGUAUCCCACUCGGCUACUUCCGGUAACUUGGGGUUUGUGCUGACAUAAGUUUCGUCCUAAAAGGACUCAUCAGGUAGCCUAAUAGACUACGACUUAUGCGGUAGGUCGUGAAUACGCCCGGAGUACAUCUCCAAUGGAACUAGGAGACCCCUCCGGUCGUAUCCAACCUCUGUUUCGGCAGAGGAUACCGUACUCCACAGCUGUAAGGCUGUGGGCCCGAGAGAAGCGCUCUCUCUCGCCCUUCUGCUCCCCCUCGGCAUAGAGAUGUCCAUAGGCCAGGGGUGAGAUCAAACGGGAUCACAGCUGAUCUAAGGUGGGCA…
MH643698	Italy	Italy	Malus domestica	Agostinella	circular	434	GGAGGCUACUAGCCUUCCUGAUGAGUCCGUUCCAAGGACGAAACCGUCUUCCCAGACUCCCGGUGUCGAGGUGGUUUGUGUAUCCCACUCGGCUACUUCCGGUAACUUGGGGUUUGUGUCGACAUAAGUUUCGUCCUAAAAGGACUCAUCAGGUAGCCUAAUAGACUACGACUUAUGCAGUAGGUCGUGAAUACGCCCGGAGUACAUCUCCAAUGGAACUAGGAGACCCCUCCGGUCGUAUCCAACCUCUGUUUCGGCAGAGGAUACCGUACUCCACAGCUGUAAGGCUGUGGGCCCGAGAGAAGCGCUCUCUCUCGCCCUUCUGCUCCCCCUCGGCAUAGAGAUGUCCAUAGGCCAGGGGUGAGAUCCAACGGGAUCACAGCUGAUCUAAGGUGGGCA…
MH643697	Italy	Italy	Malus domestica	Agostinella	circular	434	GGAGGCUAUUAGCCUUCCUGAUGAGUCCGUUCCAAGGACGAAACCGUUUCUCCAGACUCCCGGUUCUGAGGUGGUUUGUGUAUCCCACUCAGUUACUUCCGGUAACUUGGAGUUUGUAGCAAUGUAAGUUUCGUCCUAAAAGGACUCAUCAGGUAGCCUAAUAGACUACGACUUAUGCAGUAGGUCGUGAAUAAGGCCGGAGUACAUUCCCUAUGGAACUAAGGGAACCCCUCCGGUCUUAUCCAACCUCUGUUUCGGCAGAGGAUACCGUGCUCCACAGCUGUAAGGCUGUGGGCCCGAGAGAAGCGCUCUCUCUCGCUCUUCUGCUCCCCCUCGGCAUUGAGAUGUCCAUAGGCCAGGGGUGAGAUCCAACGGGAUCACAGCUGAUCUAAGGUGGGC…
MH643696	Italy	Italy	Malus domestica	Agostinella	circular	434	GGAGGCUAUUAGCCUUCCUGAUGAGUCCGUUCCAAGGACGAAACCGUCUACCCAGACUCCCGGUGUCGAGGUGGUUUGUGUAUCCCACUCGGCUACUCCCGGUAACUUGGGGUUUGUGUCGACAUAAGUUUCGUCCUAAAAGGACUCAUCAGGUAGCCUAAUAGACUACGACUUAUGCGGUAGGUCGUGAAUACGCCCGGAGUACAUCUCCAAUGGAACUAGGAGACCCCUCCGGUCGUAUCCAACCUCUGUUUCGGCAGAGGAUACCGUACUCCACAGCUGUAAGGCUGUGGGCCCGAGAGAAGCGCUCUCUCUCGCCCUUUUGCUCCCCCUCGGCAUUGAGAUGUCCAUAGGCCAGGGGUGAGAUCCAACGGGAUCACAGCUGAUCUAAGGUGGGCA…
MH049331	Spain	Spain	Malus domestica	Unknown	circular	433	GGAGGCUAUUAGCCUUCCUGAUGAGUCCGUUCCAAGGACGAAACCGUUUCUCCUGACUCCCAGUUUCCGUAGGUUAAUUAUCCUCACGGAUUACUUCUGGUAACUAGGAGUUUGUUGUAACGUAAGUUUCGUCCUAAAAGGACUCAUCAGGUAGCCUAAUAGACUACGACUUACGCGGUAGGUCGUGAAUAAGCCCGGAGUACAUUCCCAAUGGAACUAGGGAACCCCUCCGGUCUUAUCCAACCUCUGUUUCGGCAGAGGAUACCGUGCUCCACAGUUGUAAGACUGUGGGCCCGAGAGAAGUCGCUCUCUCUCGCCCUAUACAUCCUCUCAGGCAUAGAGAUGACCAUUUGCCUAGAGUGAGUCUUUAAGUAGACACAGCCUAUCUAUGGUGAUGUA…
MH049330	Italy	Italy	Malus domestica	Unknown	circular	433	GGAGGCUAUUAGCCUUCCUGAUGAGUCCGUUCCAAGGACGAAACCGUCUCUCCUGACUCCCAGUUUCCGUAGGUUAAUUAUCCUCACGGAUUACUUCUGGUAACUAGGAGUUUGUUGUGACGUAAGUUUCGUCCUAAAAGGACUCAUCAGGUAGCCUAAUAGACUACGACUUACGCGGUAGGUCGUGAAUAAGCCCGGAGUACAUUCCCAAUGGAACUAGGGAACCCCUCCGGUCUUAUCCAACCUCUGUUUCGGCAGAGGAUACCGUGCUCCACAGUUGGAAGACUGUGGGCCCGAGAGAAGUCGCUCUCUCUCGCCCUAUACAUCCUCUCAGGCAUAGAGAUGACCAUUUGCCUAGGGUGAGUCUUUAAGUAGACACAGCCUAUCUAUGGUGAUGUA…
MG662376	Japan	Japan	Malus domestica	Unknown	circular	423	AGUCUAUUAGGCUACCUGAUGAGUCCGUUCCAAGGACGAAACCGUCUCUCCUGACUCCCGGUUCUGGUUAGGUUUGGGUAUCCCUACCAGUUACUUCCGGUAACUAGGAGUUUGUAGCGACAUAAGUUUCGUCCUAAAAGGACUCAUCAGGUAGCCUAGACUUAUGCGGUAGGUCGUGAAUAAGCCCGGAGUACAUUCCCAAUGGAACUAGGGAACCCCUCCGGUCUUAUCCAACCUCUGUUUCGGCAGAGGAUACCGUACUCCACGGCUGUAAGGCCGUGGGCCCGAGAGAAGUCGCUCUCUCUCGCCCUUUACAUCCUCUCAGGCAUAGAGAUGACCAUUUGCCUAGGGUGAGUCUUUAAGUAGACACAGCCUAUCUAUGGUGAUGUAUAGGGGCAU…
MG662375	Italy	Italy	Malus domestica	Unknown	circular	419	GGAGGCUAUUAGCCUUCCUGAUGAGUCCGUUCCAAGGACGAAACCGUCUCUCCUGACUCCCGGUUCUGGUUAGGUUUGGGUAUCCCUACCAGUUACUUCCGGUAACUAGGAGUUUGUAGCGACAUAAGUUUCGUCCUAAAAGGACUCAUCAGGUAGCCUAAUAGACUACGACUUAUGCGGUAGGUCGUGAAUAAGCCCGGAGUACAUUCCCAAUGGAACUAGGGAACCCCUCCGGUCUUAUCCAACCUCUGUUUCGGCAGAGGAUACCGUACUCCAUGGUUGGAAGACCAUGGGCCCGAGAGAAGUCGCUCUCUCUCGCCCUCAAUGAGAUGACCAUUUGCAUAGAGUGAGUCUUUAAGUAGACACAGCCUAUCUAUGGUGAUGUGUUGGGGCAUGGGU…
MG662374	USA	USA	Malus domestica	Unknown	circular	434	GGAGGCUAUUAGCCUUCCUGAUGAGUCCGUUCCAAGGACGAAACCGUCUACCCAGACUCCCGGUUCUGGUUGGGUUAGUUAUACCAACUAGUUACUUCCGGUAACUUGGGGUUUGUGCCGACAUAAGUUUCGUCCUAAAAGGACUCAUCAGGUAGCCUAAUAGACUACGACUUAUGCGGUAGGUCGUGAAUAAGGCCGGAGUACAUCUCCUAUGGAACUAAGGAGACCCCUCCGGUCUUAUCCAACCUCUGUUUCGGCAGAGGAUACCGUACUCCCUAGCUGUAAGGCUAGGGGCCCGAGAGAAGUCGCUCUCUCUCGCCCUUACCAUCCUCUCAGGCAUAGAGAUGACCAUUUGCCUAGGGUGAGUCUUUAAGUAGACACAGCCUAUCUAUGGUGAUG…
MG662373	USA	USA	Malus domestica	Unknown	circular	433	GGAGGCUAUUAGCCUUCCUGAUGAGUCCGUUCCAAGGACGAAACCGUCUCUCCUAACUCCCAGUUUCCGUAGGUUAAUAAUCCUCACGGAUUACUUCUGGUAACCAGGAGUUUGUUGUGACGUAAGUUUCGUCCUAAAAGGACUCAUCAGGUAGCCUAAUAGACUACGACUUACGCGGUAGGUCGUGAAUAAGCCCGGAGUACAUUCCCAAUGGAACUAGGGAACCCCUCCGGUCUUAUCCAACCUCUGUUUCGGCAGAGGAUACCGUGCUCCACAGUUGGAAGACUGUGGGCCCGAGAGAAGUCGCUCUCUCUCGCCCUUCACAUCCUCUCAGGCAUAGAGAUGACCAUUUGCCUAGGGUGAGUCUUUAAGUAGACACAGCCUAUCUAUGGCGAUGUG…
MG662372	USA	USA	Malus domestica	Unknown	circular	433	GGAGGCUAUUAGCCUUCCUGAUGAGUCCGUUCCAAGGACGAAACCGUCUCUCCUAACUCCCAGUUUCCGUAGGUUAAUUAUCCUCACGGAUUACUUCUGGUAACCAGGAGUUUGUUGUGACGUAAGUUUCGUCCUAAAAGGACUCAUCAGGUAGCCUAAUAGACUACGACUUACGCGGUAGGUCGUGAAUAAGCCCGGAGUACAUUCCCAAUGGAACUAGGGAACCCCUCCGGUCUUAUCCAACCUCUGUUUCGGCAGAGGAUACCGUGCUCCACAGUUGGAAGACUGUGGGCCCGAGAGAAGUCGCUCUCUCUCGCCCUUCACAUCCUCUCAGGCAUAGAGAUGACCAUUUGCCUAGGGUGAGUCUUUAAGUAGACACAGCCUAUCUAUGGCGAUGUG…
MF402938	Canada	Canada	Malus domestica	Pacific Gala	circular	433	GGAGGCUAUUAGCCUUCCUGAUGAGUCCGUUCCAAGGACGAAACCGUCUCUCCAGACUCCCGGUUCUGGUUGGGUUAGUUAUACCAACUAGUUACUUCCGGUAACUUGGAGUUUGUAUUGACAUAAGUUUCGUCCUAAAAGGACUCAUCAGGUAGCCUAAUAGACUACGACUUAUGCGGUAGGUCGUGAAUAAGGCCGGAGUACAUUCCCAAUGGAACUAGGGAACCCCUCCGGUCUUAUCCAACCUCUUUUUCGGAAGAGGAUACCGUACUCCCAAGCUGUAAGGCUUGGGGCCCGAGAGAAGUCGCUCUCUCUCGCCCUAUACAUCCUCUCAGGCAUAGAGAUGACCAUUUGCCUAGGGUGAGUCUUUAAGUAGACACAGCCUGUCUAUGGUGAUGU…
MF402937	Canada	Canada	Malus domestica	Pacific Gala	circular	433	GGAGGCUAUUAGCCUUCCUGAUGAGUCCGUUCCAAGGACGAAACCGUCUCUCCAGACUCCCGGUUCUGGUUGGGUUAGUUAUACCAACUAGUUACUUCCGGUAACUUGGAGUUUGUAGCGACAUAAGUUUCGUCCUAAAAGGAUUCAUCAGGUAGCCUAAUAGACUACGACUUAUGCGGUAGGUCGUGAAUAAGGCCGGAGUACAUUCCCAAUGGAACUAGGGAACCCCUCCGGUCUUAUCCAACCUCUUUUUCGGAAGAGGAUACCGUACUCCCAAGCUGUAAGGCUUGGGGCCCGAGAGAAGUCGCUCUCUCUCGCCCUAUACAUCCUCUCAGGCAUAGAGAUGACCAUUUGCCUAGGGUGAGUCUUUAAGUAGACACAGCCUAUCUAUGGUGAUGU…
MF402936	Canada	Canada	Malus domestica	Pacific Gala	circular	433	GGAGGCUAUUAGCCUUCCUGAUGAGUCCGUUCCAAGGACGAAACCGUCUCUCCAGACUCCCGGUUCUGGUUGGGUUAGUUAUACCAACUAGUUACUUCCGGUAACUUGGAGUUUGUAUUGACAUAAGUUUCGUCCUAAAAGGACUCAUCGGGUAGCCUAAUAGACUACGACUUAUGCGGUAGGUCGUGAAUAAGGCCGGAGUACAUUCCCAAUGGAACUAGGGAACCCCUCCGGUCUUAUCCAACCUCUUUUUCGGAAGAGGAUACCGUACUCCCAAGCUGUAAGGCUUGGGGCCCGAGAGAAGUCGCUCUCUCUCGCCCUAUACAUCCUCUCAGGCAUAGAGAUGACCAUUUGCCUAGGGUGAGUCUUUAAGUAGACACAGCCUAUCUAUGGUGAUGU…
MF402935	Canada	Canada	Malus domestica	Pacific Gala	circular	433	GGAGGCUAUUAGCCUUCCUGAUGAGUCCGUUCCAAGGGCGAAACCGUCUCUCCAGACUCCCGGUUCUGGUUGGGUUAGUUAUACCAACUAGUUACUUCCGGUAACUUGGAGUUUGUAGCGACAUAAGUUUCGUCCUAAAAGGACUCAUCAGGUAGCCUAAUAGACUACGACUUAUGCGGUAGGUCGUGAAUAAGGCCGGAGUACAUUCCCAAUGGAACUAGGGAACCCCUCCGGUCUUAUCCAACCUCUUUUUCGGAAGAGGAUACCGUACUCCCAAGCUGUAAGGCUUGGGGCCCGAGAGAAGUCGCUCUCUCUCGCCCUAUACAUCCUCUCAGGCAUAGAGAUGACCAUUUGCCUAGGGUGAGUCUUUAAGUAGACACAGCCUAUCUAUGGUGAUGU…
MF402934	Canada	Canada	Malus domestica	Pacific Gala	circular	433	GGAGGCUAUUAGCCUUCCUGAUGAGUCCGUUCCAAGGACGAAACCGUCUACCCAGACUCCCGGUUCUGGUUGGGUUAGUUAUACCAACUAGUUACUUCCGGUAACUUGGGGUUUGUGCCGACAUAAGUUUCGUCCUAAAAGGACUCAUCAAGUAGCCUAAUAGACUACGACUUAUGCGGUAGGUCGUGAAUAAGGCCGGAGUACAUUCCCAAUGGAACUAGGGAACCCCUCCGGUCUUAUCCAACCUCUUUUUCGGAAGAGGAUACCGUACUCCCAAGCUGUAAGGCUUGGGGCCCGAGAGAAGUCGCUCUCUCUCGCCCUAUACAUCCUCUCAGGCAUAGAGAUGACCAUUUGCCUAGGGUGAGUCUUUAAGUAGACACAGCCUAUCUAUGGUGAUGU…
MF402933	Canada	Canada	Malus domestica	Pacific Gala	circular	433	GGAGGCUAUUAGCCUUCCUGAUGAGUCCGUUCCAAGGACGAAACCGUCUCUCCAGACUCCCGGUUCUGGUUGGGUUAGUUAUACCAACUAGUUACUUCCGGUAACUUGGAGUUUGCUGCGACAUAAGUUUCGUCCUAAAAGGACUCAUCAGGUAGCCUAAUAGACUACGACUUAUGCGGUAGGUCGUGAAUAAGGCCGGAGUACAUUCCCAAUGGAACUAGGGAACCCCUCCGGUCUUAUCCAACCUCUUUUUCGGAAGAGGAUACCGUACUCCCAAGCUGUAAGGCUUGGGGCCCGAGAGAAGUCGCUCUCUCUCGCCCUAUACAUCCUCUCAGGCAUAGAGAUGACCAUUUGCCUAGGGUGAGUCUUUAAGUAGACACAGCCUAUCUAUGGUGAUGU…
MF402932	Canada	Canada	Malus domestica	Pacific Gala	circular	433	GGAGGCUAUUAGCCUUCCUGAUGAGUCCGUUCCAAGGACGAAACCGUCUCUCCAGACUCCCGGUUCUGGUUGGGUUAGUUAUACCAACUAGUUACUUCCGGUAACUUGGAGUUUGUAUUGACAUAAGUUUCGUCCUAAAAGGACUCAUCAGGUAGCCUAAUAGACUACGACUUAUGCGGUAGGUCGUGAAUAAGGCCGGAGUACAUUCCCAAUGGAACUAGGGAACCCCUCCGGUCUUAUCCAACCUCUUUUUCGGAAGAGGAUACCGUACUCCCAAGCUGUAAGGCUUGGGGCCCGAGAGAAGUCGCUCUCUCUCGCCCUAUACAUCCUCUCAGGCAUAGAGAUGACCAUUUGCCUAGGGUGAGUCUUUAAGUAGACACAGCCUAUCUAUGGUGAUGU…
MF402931	Canada	Canada	Malus domestica	Pacific Gala	circular	433	GGAGGCUAUUAGCCUUCCUGAUGAGUCCGUUCCAAGGACAAAACCGUCUCUCCAGACUCCCGGUUCUGGUUGGGUUAGUUAUACCAACUAGUUACUUCCGGUAACUUGGAGUUUGUAUCGACAUAAGUUUCGUCCUAAAAGGACUCAUCAGGUAGCCUAAUAGACUACGACUUAUGCGGUAGGUCGUGAAUAAGGCCGGAGUACAUUCCCAAUGGAACUAGGGAACCCCUCCGGUCUUAUCCAACCUCUUUUUCGGAAGAGGAUACCGUACUCCCAAGCUGUAAGGCUUGGGGCCCGAGAGAAGUCGCUCUCUCUCGCCCUAUACAUCCUCUCAGGCAUAGAGAUGACCAUUUGCCUAGGGUGAGUCUUUAAGUAGACACAGCCUAUCUAUGGUGAUGU…
MF402930	Canada	Canada	Malus domestica	Pacific Gala	circular	433	GGAGGCUAUUAGCCUUCCUGAUGAGUCCGUUCCAAGGACGAAACCGUCUCUCCAGACUCCCGGUUCUGGUUGGGUUAGUUAUACCAACUAGUUACUUCCGGUAACUUGGAGUUUGUAUCGACAUAAGUUUCGUCCUAAAAGGACUCAUCAGGUAGCCUAAUAGACUACGACUUAUGCGGUAGGUCGUGAAUAAGGCCGGAGUACAUUCCCAAUGGAACUAGGGAACCCCUCCGGUCUUAUCCAACCUCUUUUUCGGAAGAGGAUACCGUACUCCCAAGCUGUAAGGCUUGGGGCCCGAGAGAAGUCGCUCUCUCUCGCCCUAUACAUCCUCUCAGGCAUAGAGAUGACCAUUUGCCUAGGGUGAGUCUUUAAGUAGACACAGCCUAUCUAUGGUGAUGU…
MF402929	Canada	Canada	Malus domestica	Pacific Gala	circular	433	GGAGGCUAUUAGCCUUCCUGAUGAGUCCGUUCCAAUGACGAAACCGUCUCUCCAGACUCCCGGUUCUGGUUGGGUUAGUUAUACCAACUAGUUACUUCCGGUAACUUGGAGUUUGUAGCGACAUAAGUUUCGUCCUAAAAGGACUCAUCAGGUAGCCUAAUAGACUACGACUUAUGCGGUAGGUCGUGAAUAAGGCCGGAGUACAUUCCCAAUGGAACUAGGGAACCCCUCCGGUCUUAUCCAACCUCUUUUUCGGAAGAGGAUACCGUACUCCCAAGCUGUAAGGCUAGGGGCCCGAGAGAAGUCGCUCUCUCUCGCCCUAUACAUCCUCUCAGGCAUAGAGAUGACCAUUUGCCUAGGGUGAGUCUUUAAGUAGACACAGCCUAUCUAUGGUGAUGU…
LC579906	China	China	Malus domestica	Unknown	circular	434	GGAGGCUAUUAGCCUUCCUGAUGAGUCCGUUCCAAGGACGAAACCGUCUCUCCUGACUCCCGGUUCUGGUUAGGUUUGGGUAUCCCUACCAGUUACUUCCGGUAACUAGGAGUUUGUAGUGACGUAAGUUUCGUCCUAAAAGGACUCAUCAGGUAGCCUAAUAGACUACGACUUACGCGGUAGGUCGUGAAUAAGCCCGGAGUACAUUCCCAAUGGAACUAGGGAACCCCUCCGGUCUUAUCCAACCUCUGUUUCGGCGGAGGAUACCGUGCUCCACGGCUGGAAGGCCGUGGGCCCGAGAGAAGUCGCUCUCUCUCGCCCUUUACAUCCUCUCAGGCAUAGAGAUGACCAUUUGCCUAGGGUGAGUCUUUAAGUAGACACAGCCUAUCUAUGGUGAUG…
KR605506	China	China	Malus domestica	Fuji	circular	434	GAAGGCUAUUAGCCUUCCUGAUGAGUCCAUUCCAAGGACGAAACCGUCUCUCCUGACUCCCAGUUUCCGUAGGUUAAUUAUCCUCACGGAUUACUUCUGGUAACUAGGAGUUUGUAGUGAUGUAAGUUUCGUCCUAAGAGGACUCAUCAGGUAGCCUAAUAGACUACGACUUACACGGUAGGUCGUGAACAAGCCCGGAGUACAUUCCCAAUUGGAACUAGGGAACCCCUCCGGUCUUGUCCAACCUCUGUUUCGGCAGAGGAUACCGUGCUCCACAGCUGUAAGGCUGUGGGCCCGAGAGAAGUCGCUCUCUCUCGCCCUUCACAUCCCUCUCGGCAUUGAGAUGACCAUAGGCCAGGGGUGAGUCCUUAAGUGGACACAGCUGAUCUAAGGCGGUGU…
OK272503	Spain	Spain	Eriobotrya japonica	SPECIES Loquat	circular	376	GGAGUCUAGUAGGCUCCCUGAUGAGUCCGUUCCAAGGACGAAACCGUCGUUACUCUUCGAGUUGUGUAAGUUUCGUCCUAAAAAGGACUCGUCAGGUAGCCUACUAGACUACGACUUACACGGUAGGUCGUGAACAAGCCCGGAGUACAUCUCCUUUGGAACUAGGAGACCCCUCCGGUCUUGUCCAACCUCUGUUUCGGCAGAGGAUACCGUGCUCCACAGCUGUAAGGCUGUGGGCCCGAGAGAAGUCGCUCUCUCUCGCCCUCCACAUCCCUCUCGGCAUUGAGAUGACCAUAGGCCAGAGGUGAGUCCUUAAGUGGACACAGCUGAUCUAAGGCGGUGUGGCGGGGCAUGGGUUUGAACCCCCAUGACGGUC
